# Supplementary material for: Genome-wide identification and characterization of the bHLH gene family and analysis of their potential relevance to chlorophyll metabolism in Raphanus sativus L
Source: BMC Genomics. 2022 Aug 1;23:548. doi: 10.1186/s12864-022-08782-4 (PMC9344636; doi:10.1186/s12864-022-08782-4)
Supplement: Supplementary file 1 — Additional file 1: Table S1. The information of the identified bHLH genes in Raphanus sativus L. and Arabidopsis thaliana [file 12864_2022_8782_MOESM1_ESM.xlsx]

## Sheet: 213RsbHLH
Table S1 The information of the identified bHLH genes in Raphanus sativus L. and Arabidopsis thaliana
Gene Name	Gene ID	Chromosome	Location start	Location end	strand
RsbHLH1	Rs000290	R1	453249	455585	-
RsbHLH2	Rs001190	R1	737730	739977	-
RsbHLH3	Rs001790	R1	996607	1000797	-
RsbHLH4	Rs004030	R1	2155871	2156808	+
RsbHLH5	Rs004340	R1	2283866	2285735	-
RsbHLH6	Rs006720	R1	3536274	3537281	+
RsbHLH7	Rs006880	R1	3599540	3602630	+
RsbHLH8	Rs007580	R1	3910841	3913374	-
RsbHLH9	Rs007890	R1	4070869	4073009	+
RsbHLH10	Rs008020	R1	4158544	4159905	-
RsbHLH11	Rs008030	R1	4172843	4173832	-
RsbHLH12	Rs008110	R1	4191764	4193701	+
RsbHLH13	Rs008060	R1	4219418	4221354	+
RsbHLH14	Rs009440	R1	4967685	4969842	-
RsbHLH15	Rs009610	R1	5053583	5056580	-
RsbHLH16	Rs015240	R1	7523049	7525198	+
RsbHLH17	Rs021290	R1	12114163	12115590	+
RsbHLH18	Rs034560	R1	22183628	22185885	-
RsbHLH19	Rs036620	R1	23735716	23737840	-
RsbHLH20	Rs099290	R2	3813457	3816324	-
RsbHLH21	Rs098740	R2	4384401	4385641	+
RsbHLH22	Rs097300	R2	6080449	6083220	-
RsbHLH23	Rs097260	R2	6146859	6148711	-
RsbHLH24	Rs097110	R2	6272254	6274470	-
RsbHLH25	Rs094790	R2	8391066	8392791	-
RsbHLH26	Rs073390	R2	18473080	18474166	-
RsbHLH27	Rs077740	R2	23573171	23574618	+
RsbHLH28	Rs053780	R2	24217980	24220465	+
RsbHLH29	Rs072010	R2	25052626	25054743	-
RsbHLH30	Rs074410	R2	26866105	26866660	-
RsbHLH31	Rs067770	R2	28691974	28692858	-
RsbHLH32	Rs061550	R2	32499846	32501699	+
RsbHLH33	Rs050530	R2	33309461	33311660	-
RsbHLH34	Rs052280	R2	35000545	35001432	+
RsbHLH35	Rs052270	R2	35009734	35012633	+
RsbHLH36	Rs557930	R2	35201320	35202662	-
RsbHLH37	Rs049920	R2	37189868	37191197	-
RsbHLH38	Rs048850	R2	39057889	39062259	+
RsbHLH39	Rs048200	R2	39398919	39402764	+
RsbHLH40	Rs044800	R2	41525747	41527649	+
RsbHLH41	Rs043590	R2	42732374	42734920	-
RsbHLH42	Rs041640	R2	43184953	43186623	-
RsbHLH43	Rs106400	R3	1421468	1423893	-
RsbHLH44	Rs117990	R3	9197344	9200209	-
RsbHLH45	Rs118410	R3	9383872	9385364	-
RsbHLH46	Rs125080	R3	13023702	13025640	+
RsbHLH47	Rs124980	R3	13088530	13090595	-
RsbHLH48	Rs126410	R3	13902807	13904748	-
RsbHLH49	Rs126650	R3	14515608	14517664	-
RsbHLH50	Rs130720	R3	19134770	19136193	+
RsbHLH51	Rs136050	R3	22602767	22604057	-
RsbHLH52	Rs145170	R3	27376080	27378272	+
RsbHLH53	Rs147140	R3	28326120	28327637	+
RsbHLH54	Rs150490	R4	1036290	1037561	-
RsbHLH55	Rs150860	R4	1167925	1169611	-
RsbHLH56	Rs155420	R4	3515399	3520502	-
RsbHLH57	Rs157450	R4	4621865	4623251	-
RsbHLH58	Rs157460	R4	4629396	4631562	-
RsbHLH59	Rs157630	R4	4815502	4816494	-
RsbHLH60	Rs157640	R4	4823514	4825553	-
RsbHLH61	Rs160970	R4	6713513	6714764	-
RsbHLH62	Rs163420	R4	8261219	8262996	-
RsbHLH63	Rs163230	R4	8320370	8321274	-
RsbHLH64	Rs163290	R4	8342621	8343525	-
RsbHLH65	Rs173030	R4	13638232	13641049	-
RsbHLH66	Rs175970	R4	15530194	15532841	+
RsbHLH67	Rs181450	R4	18501505	18502757	-
RsbHLH68	Rs181170	R4	18667577	18669697	-
RsbHLH69	Rs194210	R4	31747332	31748879	+
RsbHLH70	Rs194200	R4	31767724	31769572	+
RsbHLH71	Rs194540	R4	32422201	32424842	-
RsbHLH72	Rs197060	R4	33847956	33849566	-
RsbHLH73	Rs197520	R4	34235842	34237326	+
RsbHLH74	Rs199820	R4	36094390	36095986	+
RsbHLH75	Rs199940	R4	36162447	36167144	+
RsbHLH76	Rs207880	R4	40394581	40396969	+
RsbHLH77	Rs207190	R4	40801606	40803276	+
RsbHLH78	Rs207110	R4	40863269	40864843	-
RsbHLH79	Rs208830	R4	41484343	41487867	-
RsbHLH80	Rs210460	R4	42548446	42550149	-
RsbHLH81	Rs211870	R4	42864266	42866211	-
RsbHLH82	Rs211010	R4	43338715	43339419	-
RsbHLH83	Rs216650	R4	48180413	48183990	-
RsbHLH84	Rs216820	R4	48639010	48641482	-
RsbHLH85	Rs218360	R4	49656190	49658048	+
RsbHLH86	Rs223000	R5	2305030	2306497	+
RsbHLH87	Rs223460	R5	2607007	2609025	-
RsbHLH88	Rs224060	R5	2909636	2912168	-
RsbHLH89	Rs235280	R5	9674971	9676975	-
RsbHLH90	Rs236540	R5	10494767	10497812	-
RsbHLH91	Rs237220	R5	11120143	11121671	+
RsbHLH92	Rs240040	R5	13337719	13339960	-
RsbHLH93	Rs240440	R5	13697977	13700963	+
RsbHLH94	Rs167000	R5	17506509	17508810	+
RsbHLH95	Rs249380	R5	21367171	21369134	-
RsbHLH96	Rs249040	R5	21596957	21598055	-
RsbHLH97	Rs249030	R5	21600950	21601856	-
RsbHLH98	Rs249010	R5	21607960	21610244	+
RsbHLH99	Rs250820	R5	22306632	22308837	-
RsbHLH100	Rs252530	R5	23819981	23821915	-
RsbHLH101	Rs257610	R5	26746023	26748364	+
RsbHLH102	Rs258820	R5	27527084	27528439	+
RsbHLH103	Rs262240	R5	29591489	29592398	-
RsbHLH104	Rs262310	R5	29625062	29626571	-
RsbHLH105	Rs263070	R5	30133291	30137358	-
RsbHLH106	Rs263770	R5	30517756	30520652	-
RsbHLH107	Rs266280	R5	32028258	32030386	+
RsbHLH108	Rs267700	R5	34137489	34139163	+
RsbHLH109	Rs274820	R5	37141579	37143690	+
RsbHLH110	Rs274050	R5	37625955	37628807	+
RsbHLH111	Rs272580	R5	38436847	38439015	-
RsbHLH112	Rs271870	R5	38859824	38862178	+
RsbHLH113	Rs271170	R5	39203656	39206072	+
RsbHLH114	Rs278960	R5	40059104	40062873	+
RsbHLH115	Rs280170	R5	40818429	40821280	+
RsbHLH116	Rs285160	R5	44842496	44843898	-
RsbHLH117	Rs292630	R6	1776967	1778596	+
RsbHLH118	Rs292850	R6	1915725	1916420	-
RsbHLH119	Rs300960	R6	6559844	6560825	+
RsbHLH120	Rs302760	R6	7526275	7528129	-
RsbHLH121	Rs303050	R6	7707906	7709335	+
RsbHLH122	Rs304420	R6	8817079	8818717	-
RsbHLH123	Rs305030	R6	9284642	9287089	-
RsbHLH124	Rs305310	R6	9454202	9456622	+
RsbHLH125	Rs305820	R6	9853525	9856090	+
RsbHLH126	Rs310020	R6	12196976	12198828	-
RsbHLH127	Rs310040	R6	12217837	12219689	-
RsbHLH128	Rs309900	R6	12339844	12341505	+
RsbHLH129	Rs310380	R6	12699647	12701255	-
RsbHLH130	Rs311730	R6	13745545	13748606	+
RsbHLH131	Rs314780	R6	15956092	15959913	-
RsbHLH132	Rs315850	R6	16597301	16598210	+
RsbHLH133	Rs316230	R6	17580628	17582157	+
RsbHLH134	Rs316240	R6	17599307	17600836	+
RsbHLH135	Rs318410	R6	17892944	17895307	-
RsbHLH136	Rs325770	R6	23552395	23555248	+
RsbHLH137	Rs610910	R6	23564034	23566887	+
RsbHLH138	Rs327020	R6	25136844	25138836	+
RsbHLH139	Rs331060	R6	26983929	26987002	-
RsbHLH140	Rs333920	R6	29969770	29973381	-
RsbHLH141	Rs336170	R6	31733452	31734591	+
RsbHLH142	Rs341980	R6	36856103	36857165	+
RsbHLH143	Rs347500	R6	40463475	40466173	+
RsbHLH144	Rs348960	R6	41310625	41318787	-
RsbHLH145	Rs348910	R6	41367462	41368796	-
RsbHLH146	Rs348890	R6	41388268	41390186	-
RsbHLH147	Rs352080	R6	43859338	43862890	+
RsbHLH148	Rs352110	R6	43877123	43880196	+
RsbHLH149	Rs355570	R6	44232798	44235715	+
RsbHLH150	Rs409490	R6	45088292	45093112	+
RsbHLH151	Rs355000	R6	46220514	46224506	-
RsbHLH152	Rs354950	R6	46267625	46269304	-
RsbHLH153	Rs354590	R6	46489112	46490235	-
RsbHLH154	Rs362170	R6	51314494	51318537	+
RsbHLH155	Rs362780	R6	51656358	51658519	-
RsbHLH156	Rs364940	R6	52815792	52817875	-
RsbHLH157	Rs365320	R6	53078052	53079552	+
RsbHLH158	Rs365450	R6	53136804	53145057	-
RsbHLH159	Rs394420	R7	6520326	6522053	-
RsbHLH160	Rs393810	R7	6889508	6890288	+
RsbHLH161	Rs392980	R7	7281873	7285605	+
RsbHLH162	Rs377420	R7	18072094	18073919	+
RsbHLH163	Rs375800	R7	19754222	19757977	+
RsbHLH164	Rs375840	R7	19787532	19791287	+
RsbHLH165	Rs374460	R7	20316707	20317558	+
RsbHLH166	Rs407370	R8	782888	783714	+
RsbHLH167	Rs615850	R8	2546860	2548510	+
RsbHLH168	Rs415570	R8	5055151	5057313	-
RsbHLH169	Rs417060	R8	5954956	5956331	-
RsbHLH170	Rs417850	R8	6358511	6363978	+
RsbHLH171	Rs417920	R8	6401357	6402595	+
RsbHLH172	Rs422060	R8	8547834	8548669	-
RsbHLH173	Rs419980	R8	9001512	9003170	+
RsbHLH174	Rs419950	R8	9020220	9021877	+
RsbHLH175	Rs423820	R8	9500081	9501513	-
RsbHLH176	Rs422680	R8	10191397	10192302	+
RsbHLH177	Rs424800	R8	10502895	10504888	+
RsbHLH178	Rs424710	R8	10595544	10596226	+
RsbHLH179	Rs424590	R8	10667864	10669200	-
RsbHLH180	Rs431110	R8	13988365	13989774	+
RsbHLH181	Rs442180	R8	21313312	21315545	+
RsbHLH182	Rs453140	R9	2557949	2560069	-
RsbHLH183	Rs453200	R9	2584244	2586726	-
RsbHLH184	Rs452520	R9	2691717	2693758	-
RsbHLH185	Rs454190	R9	4002554	4004753	-
RsbHLH186	Rs454850	R9	4820061	4822708	+
RsbHLH187	Rs456610	R9	5831480	5833062	+
RsbHLH188	Rs462210	R9	10172046	10174104	-
RsbHLH189	Rs480040	R9	23343119	23345419	-
RsbHLH190	Rs480860	R9	23883057	23886426	+
RsbHLH191	Rs481830	R9	24214186	24216554	-
RsbHLH192	Rs481430	R9	24478324	24479990	-
RsbHLH193	Rs469350	R9	25453009	25453990	-
RsbHLH194	Rs619300	R9	25491140	25492121	-
RsbHLH195	Rs484430	R9	26950141	26953475	+
RsbHLH196	Rs485800	R9	27660230	27663222	-
RsbHLH197	Rs486380	R9	28143609	28147181	-
RsbHLH198	Rs486610	R9	29336855	29338985	+
RsbHLH199	Rs489170	R9	31653857	31663649	+
RsbHLH200	Rs492440	R9	32505273	32507205	+
RsbHLH201	Rs494470	R9	33763183	33764881	-
RsbHLH202	Rs494510	R9	33782925	33785029	-
RsbHLH203	Rs496370	R9	34802885	34805052	+
RsbHLH204	Rs500190	R9	37757011	37758033	+
RsbHLH205	Rs515230	RUS00075	105229	106798	-
RsbHLH206	Rs525420	RUS00170	25462	26191	+
RsbHLH207	Rs525490	RUS00170	59508	62092	-
RsbHLH208	Rs515430	RUS00179	83034	87037	-
RsbHLH209	Rs553930	RUS00726	15697	17302	-
RsbHLH210	Rs502850	RUS00733	19803	21357	+
RsbHLH211	Rs569730	RUS01086	3900	7723	+
RsbHLH212	Rs575300	RUS01351	8871	11262	-
RsbHLH213	Rs580520	RUS01517	10078	11365	-

## Sheet: 158AtbHLH
Note: Although the TAIR database is annotated with 161 AtbHLHs, three (AT4G38071, AT2G20095 and AT4G49770) have no protein and gene sequences, so there are only 158 AtbHLHs in TAIR database.
Gene Name	Gene ID	Chromosome	Location start	Location end	strand
AtbHLH1	AT5G41315	Chr5	16529455	16532879	+
AtbHLH10	AT2G31220	Chr2	13302681	13304869	+
AtbHLH100	AT2G41240	Chr2	17198331	17199320	-
AtbHLH101	AT5G04150	Chr5	1138559	1139476	-
AtbHLH102	AT1G69010	Chr1	25941675	25943836	+
AtbHLH103	AT4G21340	Chr4	11352985	11354776	+
AtbHLH104	AT4G14410	Chr4	8299759	8301667	+
AtbHLH105	AT5G54680	Chr5	22217055	22219274	+
AtbHLH106	AT2G41130	Chr2	17143294	17144949	+
AtbHLH107	AT3G56770	Chr3	21029202	21030618	-
AtbHLH108	AT1G25310	Chr1	8874124	8874834	-
AtbHLH109	AT1G68240	Chr1	25574864	25576129	-
AtbHLH11	AT4G36060	Chr4	17055393	17056704	+
AtbHLH110	AT1G27660	Chr1	9621570	9626004	+
AtbHLH111	AT1G31050	Chr1	11075627	11079240	-
AtbHLH112	AT1G61660	Chr1	22753715	22756295	-
AtbHLH113	AT3G19500	Chr3	6759016	6760939	-
AtbHLH114	AT4G05170	Chr4	2667990	2669364	-
AtbHLH115	AT1G51070	Chr1	18927887	18929762	+
AtbHLH116	AT3G26744	Chr3	9832689	9835087	-
AtbHLH117	AT3G22100	Chr3	7783711	7784469	-
AtbHLH118	AT4G25400	Chr4	12981295	12982468	+
AtbHLH119	AT4G28811	Chr4	14225208	14228071	+
AtbHLH12	AT4G00480	Chr4	216944	219743	-
AtbHLH120	AT5G51790	Chr5	21039762	21040594	+
AtbHLH121	AT3G19860	Chr3	6903844	6906128	+
AtbHLH122	AT1G51140	Chr1	18943457	18945753	-
AtbHLH123	AT3G20640	Chr3	7210407	7213299	-
AtbHLH124	AT2G46970	Chr2	19295490	19297826	-
AtbHLH125	AT1G62975	Chr1	23328850	23330776	+
AtbHLH126	AT4G25410	Chr4	12985755	12987217	+
AtbHLH127	AT4G28815	Chr4	14228719	14230288	+
AtbHLH128	AT1G05805	Chr1	1744773	1747693	+
AtbHLH129	AT2G43140	Chr2	17932376	17935682	-
AtbHLH13	AT1G01260	Chr1	109032	111609	+
AtbHLH130	AT2G42280	Chr2	17611185	17613519	-
AtbHLH132	AT3G62090	Chr3	22988547	22990709	-
AtbHLH134	AT5G15160	Chr5	4921266	4922648	-
AtbHLH135	AT1G74500	Chr1	27998175	27998821	-
AtbHLH136	AT5G39860	Chr5	15957417	15958455	+
AtbHLH137	AT5G50915	Chr5	20710209	20712315	-
AtbHLH138	AT2G31215	Chr2	13299807	13300302	+
AtbHLH139	AT5G43175	Chr5	17334121	17335234	+
AtbHLH14	AT4G00870	Chr4	362169	363691	-
AtbHLH141	AT5G38860	Chr5	15558956	15561126	+
AtbHLH142	AT5G64340	Chr5	25730335	25733313	-
AtbHLH143	AT5G09460	Chr5	2943738	2946839	-
AtbHLH144	AT1G29950	Chr1	10491698	10494598	+
AtbHLH145	AT5G50010	Chr5	20348615	20350830	+
AtbHLH146	AT4G30180	Chr4	14768936	14769648	+
AtbHLH147	AT3G17100	Chr3	5831253	5832419	+
AtbHLH148	AT3G06590	Chr3	2054423	2055414	-
AtbHLH149	AT1G09250	Chr1	2989378	2990357	+
AtbHLH15	AT2G20180	Chr2	8704024	8706892	-
AtbHLH150	AT3G05800	Chr3	1727306	1728296	+
AtbHLH151	AT2G47270	Chr2	19411560	19412151	-
AtbHLH152	AT1G22380	Chr1	7900387	7902332	-
AtbHLH153	AT1G05710	Chr1	1716022	1717275	+
AtbHLH154	AT2G31730	Chr2	13487568	13489679	-
AtbHLH155	AT2G31280	Chr2	13339087	13343666	+
AtbHLH156	AT2G27230	Chr2	11650358	11654116	+
AtbHLH157	AT1G64625	Chr1	24016656	24019271	+
AtbHLH158	AT2G43060	Chr2	17909185	17910082	+
AtbHLH159	AT4G30410	Chr4	14871109	14872151	-
AtbHLH16	AT4G00050	Chr4	17792	20066	+
AtbHLH160	AT1G71200	Chr1	26835973	26837308	-
AtbHLH161	AT3G47710	Chr3	17590729	17591455	+
AtbHLH162	AT4G20970	Chr4	11215259	11216212	+
AtbHLH17	AT2G46510	Chr2	19090953	19093315	-
AtbHLH18	AT2G22750	Chr2	9672144	9673928	+
AtbHLH19	AT2G22760	Chr2	9677880	9679364	+
AtbHLH2	AT1G63650	Chr1	23599653	23602902	+
AtbHLH20	AT2G22770	Chr2	9684725	9686595	+
AtbHLH21	AT2G16910	Chr2	7331721	7334254	+
AtbHLH22	AT4G21330	Chr4	11349922	11350694	+
AtbHLH23	AT4G28790	Chr4	14218260	14220222	+
AtbHLH24	AT4G36930	Chr4	17414127	17416294	+
AtbHLH25	AT4G37850	Chr4	17796093	17797900	-
AtbHLH26	AT1G02340	Chr1	465718	467844	-
AtbHLH27	AT4G29930	Chr4	14644009	14647591	+
AtbHLH28	AT5G46830	Chr5	19002719	19004254	+
AtbHLH29	AT2G28160	Chr2	12004708	12006122	+
AtbHLH3	AT4G16430	Chr4	9267260	9269178	+
AtbHLH30	AT1G68810	Chr1	25861123	25863120	+
AtbHLH31	AT1G59640	Chr1	21909175	21911201	-
AtbHLH32	AT3G25710	Chr3	9369519	9371394	+
AtbHLH33	AT1G12860	Chr1	4384353	4386610	+
AtbHLH34	AT3G23210	Chr3	8283090	8285081	-
AtbHLH35	AT5G57150	Chr5	23152319	23155066	+
AtbHLH36	AT5G51780	Chr5	21034823	21036773	+
AtbHLH37	AT3G50330	Chr3	18657208	18658307	-
AtbHLH38	AT3G56970	Chr3	21084110	21085150	-
AtbHLH39	AT3G56980	Chr3	21086546	21087494	-
AtbHLH4	AT4G17880	Chr4	9933366	9935586	-
AtbHLH40	AT4G00120	Chr4	41665	43197	-
AtbHLH41	AT5G56960	Chr5	23038703	23041174	-
AtbHLH42	AT4G09820	Chr4	6182023	6186493	+
AtbHLH43	AT5G09750	Chr5	3026401	3027075	-
AtbHLH44	AT1G18400	Chr1	6331398	6333743	+
AtbHLH45	AT3G06120	Chr3	1846531	1848230	+
AtbHLH46	AT5G08130	Chr5	2606200	2609606	-
AtbHLH47	AT3G47640	Chr3	17567597	17569315	+
AtbHLH48	AT2G42300	Chr2	17621156	17624841	+
AtbHLH49	AT1G68920	Chr1	25915012	25917906	+
AtbHLH5	AT5G46760	Chr5	18974231	18976009	+
AtbHLH50	AT1G73830	Chr1	27759975	27761447	+
AtbHLH51	AT2G40200	Chr2	16791098	16792090	+
AtbHLH52	AT1G30670	Chr1	10879173	10880188	-
AtbHLH53	AT2G34820	Chr2	14689624	14690879	+
AtbHLH54	AT1G27740	Chr1	9654688	9656089	+
AtbHLH55	AT1G12540	Chr1	4272960	4274206	+
AtbHLH56	AT4G28800	Chr4	14221970	14224075	+
AtbHLH57	AT4G01460	Chr4	620759	622945	+
AtbHLH58	AT4G36540	Chr4	17243583	17245296	+
AtbHLH59	AT4G02590	Chr4	1137498	1140491	-
AtbHLH6	AT1G32640	Chr1	11798810	11800988	-
AtbHLH60	AT3G57800	Chr3	21407789	21411612	-
AtbHLH61	AT5G10570	Chr5	3341357	3342992	+
AtbHLH62	AT3G07340	Chr3	2340899	2343470	-
AtbHLH63	AT4G34530	Chr4	16498391	16500174	+
AtbHLH64	AT2G18300	Chr2	7952667	7954567	-
AtbHLH65	AT3G59060	Chr3	21828005	21830507	-
AtbHLH66	AT2G24260	Chr2	10319334	10322222	-
AtbHLH67	AT3G61950	Chr3	22939546	22941451	+
AtbHLH68	AT4G29100	Chr4	14341000	14344930	+
AtbHLH69	AT4G30980	Chr4	15079243	15081657	-
AtbHLH7	AT1G03040	Chr1	703906	706631	-
AtbHLH70	AT2G46810	Chr2	19239694	19242672	+
AtbHLH71	AT5G46690	Chr5	18945615	18947637	+
AtbHLH72	AT5G61270	Chr5	24638775	24640600	-
AtbHLH73	AT5G67110	Chr5	26785106	26786383	-
AtbHLH74	AT1G10120	Chr1	3304039	3306824	-
AtbHLH75	AT1G25330	Chr1	8880267	8882100	-
AtbHLH76	AT1G26260	Chr1	9087104	9089378	+
AtbHLH77	AT3G23690	Chr3	8528632	8531012	-
AtbHLH78	AT5G48560	Chr5	19684006	19687151	+
AtbHLH79	AT5G62610	Chr5	25132899	25134788	-
AtbHLH8	AT1G09530	Chr1	3076582	3079539	+
AtbHLH80	AT1G35460	Chr1	13039916	13042102	+
AtbHLH81	AT4G09180	Chr4	5847401	5849724	+
AtbHLH82	AT5G58010	Chr5	23483545	23484889	-
AtbHLH83	AT1G66470	Chr1	24795214	24796988	+
AtbHLH84	AT2G14760	Chr2	6321587	6323312	-
AtbHLH85	AT4G33880	Chr4	16239363	16241137	-
AtbHLH86	AT5G37800	Chr5	15036197	15037574	+
AtbHLH87	AT3G21330	Chr3	7507240	7509175	+
AtbHLH88	AT5G67060	Chr5	26766128	26767250	+
AtbHLH89	AT1G06170	Chr1	1884991	1886897	-
AtbHLH9	AT2G43010	Chr2	17886427	17889050	+
AtbHLH90	AT1G10610	Chr1	3506186	3509006	+
AtbHLH91	AT2G31210	Chr2	13296143	13298277	+
AtbHLH92	AT5G43650	Chr5	17533193	17534796	-
AtbHLH93	AT5G65640	Chr5	26237055	26239084	+
AtbHLH94	AT1G22490	Chr1	7938251	7940592	-
AtbHLH96	AT1G72210	Chr1	27179790	27182430	+
AtbHLH97	AT3G24140	Chr3	8715236	8718211	-
AtbHLH98	AT5G53210	Chr5	21586606	21588941	-
AtbHLH99	AT5G65320	Chr5	26107169	26108726	-
