# Supplementary material for: Genome-wide identification and characterization of the bHLH gene family and analysis of their potential relevance to chlorophyll metabolism in Raphanus sativus L
Source: BMC Genomics. 2022 Aug 1;23:548. doi: 10.1186/s12864-022-08782-4 (PMC9344636; doi:10.1186/s12864-022-08782-4)
Supplement: Supplementary file 3 — Additional file 3: Table S2. The duplication type of bHLH genes in Raphanus sativus L. WGD means whole genome duplication [file 12864_2022_8782_MOESM3_ESM.xlsx]

## Sheet: Sheet1
Table S2 The duplication type of bHLH genes in Raphanus sativus L. WGD means whole genome duplication.
Gene ID	Duplication type
RsbHLH1	WGD or Segmental
RsbHLH2	WGD or Segmental
RsbHLH3	WGD or Segmental
RsbHLH4	WGD or Segmental
RsbHLH5	WGD or Segmental
RsbHLH6	Dispersed
RsbHLH7	WGD or Segmental
RsbHLH8	WGD or Segmental
RsbHLH9	WGD or Segmental
RsbHLH10	Tandem
RsbHLH11	Tandem
RsbHLH12	WGD or Segmental
RsbHLH13	Proximal
RsbHLH14	WGD or Segmental
RsbHLH15	WGD or Segmental
RsbHLH16	WGD or Segmental
RsbHLH17	WGD or Segmental
RsbHLH18	Dispersed
RsbHLH19	Dispersed
RsbHLH20	WGD or Segmental
RsbHLH21	WGD or Segmental
RsbHLH22	WGD or Segmental
RsbHLH23	WGD or Segmental
RsbHLH24	WGD or Segmental
RsbHLH25	WGD or Segmental
RsbHLH26	WGD or Segmental
RsbHLH27	WGD or Segmental
RsbHLH28	WGD or Segmental
RsbHLH29	WGD or Segmental
RsbHLH30	WGD or Segmental
RsbHLH31	WGD or Segmental
RsbHLH32	WGD or Segmental
RsbHLH33	Dispersed
RsbHLH34	WGD or Segmental
RsbHLH35	WGD or Segmental
RsbHLH36	WGD or Segmental
RsbHLH37	WGD or Segmental
RsbHLH38	WGD or Segmental
RsbHLH39	WGD or Segmental
RsbHLH40	WGD or Segmental
RsbHLH41	WGD or Segmental
RsbHLH42	WGD or Segmental
RsbHLH43	WGD or Segmental
RsbHLH44	Dispersed
RsbHLH45	WGD or Segmental
RsbHLH46	WGD or Segmental
RsbHLH47	WGD or Segmental
RsbHLH48	WGD or Segmental
RsbHLH49	WGD or Segmental
RsbHLH50	WGD or Segmental
RsbHLH51	WGD or Segmental
RsbHLH52	WGD or Segmental
RsbHLH53	Dispersed
RsbHLH54	WGD or Segmental
RsbHLH55	Dispersed
RsbHLH56	WGD or Segmental
RsbHLH57	Tandem
RsbHLH58	Tandem
RsbHLH59	Tandem
RsbHLH60	Tandem
RsbHLH61	WGD or Segmental
RsbHLH62	WGD or Segmental
RsbHLH63	Proximal
RsbHLH64	WGD or Segmental
RsbHLH65	WGD or Segmental
RsbHLH66	WGD or Segmental
RsbHLH67	WGD or Segmental
RsbHLH68	Dispersed
RsbHLH69	Tandem
RsbHLH70	Tandem
RsbHLH71	WGD or Segmental
RsbHLH72	WGD or Segmental
RsbHLH73	WGD or Segmental
RsbHLH74	WGD or Segmental
RsbHLH75	WGD or Segmental
RsbHLH76	WGD or Segmental
RsbHLH77	WGD or Segmental
RsbHLH78	WGD or Segmental
RsbHLH79	WGD or Segmental
RsbHLH80	WGD or Segmental
RsbHLH81	WGD or Segmental
RsbHLH82	WGD or Segmental
RsbHLH83	WGD or Segmental
RsbHLH84	WGD or Segmental
RsbHLH85	WGD or Segmental
RsbHLH86	WGD or Segmental
RsbHLH87	WGD or Segmental
RsbHLH88	WGD or Segmental
RsbHLH89	WGD or Segmental
RsbHLH90	WGD or Segmental
RsbHLH91	WGD or Segmental
RsbHLH92	WGD or Segmental
RsbHLH93	WGD or Segmental
RsbHLH94	WGD or Segmental
RsbHLH95	WGD or Segmental
RsbHLH96	Tandem
RsbHLH97	Tandem
RsbHLH98	WGD or Segmental
RsbHLH99	WGD or Segmental
RsbHLH100	WGD or Segmental
RsbHLH101	WGD or Segmental
RsbHLH102	Dispersed
RsbHLH103	WGD or Segmental
RsbHLH104	WGD or Segmental
RsbHLH105	WGD or Segmental
RsbHLH106	WGD or Segmental
RsbHLH107	WGD or Segmental
RsbHLH108	Dispersed
RsbHLH109	WGD or Segmental
RsbHLH110	WGD or Segmental
RsbHLH111	WGD or Segmental
RsbHLH112	Dispersed
RsbHLH113	WGD or Segmental
RsbHLH114	WGD or Segmental
RsbHLH115	WGD or Segmental
RsbHLH116	WGD or Segmental
RsbHLH117	WGD or Segmental
RsbHLH118	WGD or Segmental
RsbHLH119	WGD or Segmental
RsbHLH120	WGD or Segmental
RsbHLH121	WGD or Segmental
RsbHLH122	WGD or Segmental
RsbHLH123	WGD or Segmental
RsbHLH124	WGD or Segmental
RsbHLH125	WGD or Segmental
RsbHLH126	WGD or Segmental
RsbHLH127	Proximal
RsbHLH128	Dispersed
RsbHLH129	WGD or Segmental
RsbHLH130	WGD or Segmental
RsbHLH131	WGD or Segmental
RsbHLH132	Dispersed
RsbHLH133	Tandem
RsbHLH134	Tandem
RsbHLH135	WGD or Segmental
RsbHLH136	Tandem
RsbHLH137	Tandem
RsbHLH138	WGD or Segmental
RsbHLH139	WGD or Segmental
RsbHLH140	WGD or Segmental
RsbHLH141	WGD or Segmental
RsbHLH142	WGD or Segmental
RsbHLH143	WGD or Segmental
RsbHLH144	Tandem
RsbHLH145	Tandem
RsbHLH146	Proximal
RsbHLH147	WGD or Segmental
RsbHLH148	WGD or Segmental
RsbHLH149	WGD or Segmental
RsbHLH150	WGD or Segmental
RsbHLH151	WGD or Segmental
RsbHLH152	WGD or Segmental
RsbHLH153	WGD or Segmental
RsbHLH154	WGD or Segmental
RsbHLH155	WGD or Segmental
RsbHLH156	WGD or Segmental
RsbHLH157	WGD or Segmental
RsbHLH158	WGD or Segmental
RsbHLH159	WGD or Segmental
RsbHLH160	WGD or Segmental
RsbHLH161	WGD or Segmental
RsbHLH162	Dispersed
RsbHLH163	WGD or Segmental
RsbHLH164	Proximal
RsbHLH165	WGD or Segmental
RsbHLH166	WGD or Segmental
RsbHLH167	WGD or Segmental
RsbHLH168	WGD or Segmental
RsbHLH169	Dispersed
RsbHLH170	WGD or Segmental
RsbHLH171	WGD or Segmental
RsbHLH172	Dispersed
RsbHLH173	WGD or Segmental
RsbHLH174	Proximal
RsbHLH175	WGD or Segmental
RsbHLH176	WGD or Segmental
RsbHLH177	WGD or Segmental
RsbHLH178	WGD or Segmental
RsbHLH179	WGD or Segmental
RsbHLH180	WGD or Segmental
RsbHLH181	WGD or Segmental
RsbHLH182	WGD or Segmental
RsbHLH183	WGD or Segmental
RsbHLH184	WGD or Segmental
RsbHLH185	Dispersed
RsbHLH186	WGD or Segmental
RsbHLH187	WGD or Segmental
RsbHLH188	WGD or Segmental
RsbHLH189	WGD or Segmental
RsbHLH190	WGD or Segmental
RsbHLH191	WGD or Segmental
RsbHLH192	WGD or Segmental
RsbHLH193	WGD or Segmental
RsbHLH194	Proximal
RsbHLH195	WGD or Segmental
RsbHLH196	Dispersed
RsbHLH197	WGD or Segmental
RsbHLH198	WGD or Segmental
RsbHLH199	WGD or Segmental
RsbHLH200	WGD or Segmental
RsbHLH201	WGD or Segmental
RsbHLH202	WGD or Segmental
RsbHLH203	Dispersed
RsbHLH204	WGD or Segmental
RsbHLH205	Dispersed
RsbHLH206	Proximal
RsbHLH207	Proximal
RsbHLH208	Dispersed
RsbHLH209	Dispersed
RsbHLH210	Dispersed
RsbHLH211	Dispersed
RsbHLH212	Dispersed
RsbHLH213	Dispersed
