# Supplementary material for: Genome-wide identification and characterization of the bHLH gene family and analysis of their potential relevance to chlorophyll metabolism in Raphanus sativus L
Source: BMC Genomics. 2022 Aug 1;23:548. doi: 10.1186/s12864-022-08782-4 (PMC9344636; doi:10.1186/s12864-022-08782-4)
Supplement: Supplementary file 4 — Additional file 4: Table S3. Non-synonymous and synonymous substitution rates of the 48 paralogous bHLH gene pairs. dN means non-synonymous substitution ratio; dS means synonymous substitution ratio [file 12864_2022_8782_MOESM4_ESM.xlsx]

## Sheet: Sheet1
Table S3 Non-synonymous and synonymous substitution rates of the 48 paralogous bHLH gene pairs. dN means non-synonymous substitution ratio; dS means synonymous substitution ratio
Gene ID	Gene ID
RsbHLH10	RsbHLH11	S = 139.3	N = 382.7	dS = 0.4274	dN = 0.1531	dN/dS = 0.3584
RsbHLH57	RsbHLH58	S = 119.5	N = 378.5	dS = 6.2287	dN = 0.4959	dN/dS = 0.0796
RsbHLH59	RsbHLH60	S = 129.5	N = 398.5	dS = 9.4135	dN = 0.5443	dN/dS = 0.0578
RsbHLH69	RsbHLH70	S = 201.5	N = 680.5	dS = 8.0122	dN = 0.5416	dN/dS = 0.0676
RsbHLH96	RsbHLH97	S = 119.0	N = 370.0	dS = 0.5122	dN = 0.1421	dN/dS = 0.2774
RsbHLH133	RsbHLH134	S = 251.2	N = 1008.8	dS = 0.0000	dN = 0.0000	dN/dS = 0.0010
RsbHLH136	RsbHLH137	S = 329.1	N = 1218.9	dS = 0.0000	dN = 0.0000	dN/dS = 0.0010
RsbHLH144	RsbHLH145	S = 178.4	N = 604.6	dS = 16.9860	dN = 0.5143	dN/dS = 0.0303
RsbHLH5	RsbHLH74	S = 262.4	N = 907.6	dS = 1.8342	dN = 0.4437	dN/dS = 0.2419
RsbHLH8	RsbHLH95	S = 202.2	N = 721.8	dS = 0.4774	dN = 0.1474	dN/dS = 0.3088
RsbHLH12	RsbHLH98	S = 271.4	N = 835.6	dS = 0.3874	dN = 0.1356	dN/dS = 0.3499
RsbHLH2	RsbHLH100	S = 181.9	N = 619.1	dS = 0.4503	dN = 0.2163	dN/dS = 0.4803
RsbHLH17	RsbHLH170	S = 171.4	N = 566.6	dS = 51.1145	dN = 1.0113	dN/dS = 0.0198
RsbHLH4	RsbHLH166	S = 87.5	N = 269.5	dS = 0.5060	dN = 0.1886	dN/dS = 0.3727
RsbHLH27	RsbHLH51	S = 246.3	N = 611.7	dS = 0.3476	dN = 0.0939	dN/dS = 0.2700
RsbHLH32	RsbHLH62	S = 292.1	N = 1015.9	dS = 0.5534	dN = 0.0816	dN/dS = 0.1474
RsbHLH38	RsbHLH56	S = 319.0	N = 827.0	dS = 0.2968	dN = 0.0763	dN/dS = 0.2573
RsbHLH31	RsbHLH160	S = 157.3	N = 457.7	dS = 0.3225	dN = 0.0998	dN/dS = 0.3096
RsbHLH41	RsbHLH173	S = 249.4	N = 731.6	dS = 0.3670	dN = 0.1160	dN/dS = 0.3161
RsbHLH22	RsbHLH183	S = 276.8	N = 1001.2	dS = 0.4466	dN = 0.0735	dN/dS = 0.1647
RsbHLH24	RsbHLH184	S = 291.8	N = 758.2	dS = 0.2834	dN = 0.0577	dN/dS = 0.2037
RsbHLH46	RsbHLH79	S = 145.4	N = 424.6	dS = 0.3389	dN = 0.1205	dN/dS = 0.3555
RsbHLH46	RsbHLH154	S = 138.8	N = 431.2	dS = 0.3715	dN = 0.1097	dN/dS = 0.2952
RsbHLH52	RsbHLH161	S = 335.9	N = 1044.1	dS = 0.3114	dN = 0.0766	dN/dS = 0.2461
RsbHLH85	RsbHLH107	S = 227.2	N = 687.8	dS = 0.5085	dN = 0.1825	dN/dS = 0.3588
RsbHLH65	RsbHLH131	S = 321.0	N = 840.0	dS = 0.3236	dN = 0.0878	dN/dS = 0.2715
RsbHLH74	RsbHLH152	S = 291.0	N = 960.0	dS = 2.5160	dN = 0.4398	dN/dS = 0.1748
RsbHLH81	RsbHLH156	S = 340.8	N = 1024.2	dS = 0.3780	dN = 0.1212	dN/dS = 0.3207
RsbHLH71	RsbHLH143	S = 292.1	N = 742.9	dS = 0.3917	dN = 0.1068	dN/dS = 0.2725
RsbHLH79	RsbHLH154	S = 162.1	N = 473.9	dS = 0.3514	dN = 0.0955	dN/dS = 0.2717
RsbHLH67	RsbHLH201	S = 194.2	N = 630.8	dS = 0.9182	dN = 0.3108	dN/dS = 0.3385
RsbHLH66	RsbHLH200	S = 328.0	N = 977.0	dS = 0.4324	dN = 0.1242	dN/dS = 0.2873
RsbHLH86	RsbHLH116	S = 168.0	N = 444.0	dS = 0.3114	dN = 0.0742	dN/dS = 0.2383
RsbHLH90	RsbHLH115	S = 362.6	N = 972.4	dS = 0.3029	dN = 0.0682	dN/dS = 0.2253
RsbHLH86	RsbHLH117	S = 175.2	N = 436.8	dS = 0.3080	dN = 0.0610	dN/dS = 0.1981
RsbHLH87	RsbHLH118	S = 175.8	N = 475.2	dS = 0.4044	dN = 0.1232	dN/dS = 0.3047
RsbHLH89	RsbHLH120	S = 200.7	N = 564.3	dS = 0.2747	dN = 0.1362	dN/dS = 0.4958
RsbHLH92	RsbHLH123	S = 220.8	N = 736.2	dS = 0.5264	dN = 0.0907	dN/dS = 0.1722
RsbHLH93	RsbHLH124	S = 295.2	N = 880.8	dS = 0.2604	dN = 0.0894	dN/dS = 0.3435
RsbHLH111	RsbHLH126	S = 261.6	N = 800.4	dS = 0.3170	dN = 0.0586	dN/dS = 0.1850
RsbHLH113	RsbHLH129	S = 187.0	N = 584.0	dS = 0.4845	dN = 0.1443	dN/dS = 0.2978
RsbHLH107	RsbHLH157	S = 205.5	N = 589.5	dS = 1.2784	dN = 0.3769	dN/dS = 0.2948
RsbHLH116	RsbHLH117	S = 178.1	N = 436.9	dS = 0.2371	dN = 0.0617	dN/dS = 0.2603
RsbHLH110	RsbHLH139	S = 389.8	N = 1278.2	dS = 0.3283	dN = 0.0630	dN/dS = 0.1918
RsbHLH104	RsbHLH165	S = 181.3	N = 550.7	dS = 0.2604	dN = 0.1454	dN/dS = 0.5584
RsbHLH105	RsbHLH163	S = 238.5	N = 724.5	dS = 0.5158	dN = 0.1224	dN/dS = 0.2372
RsbHLH138	RsbHLH193	S = 133.0	N = 440.0	dS = 0.2105	dN = 0.0799	dN/dS = 0.3796
RsbHLH195	RsbHLH197	S = 472.5	N = 1330.5	dS = 0.2933	dN = 0.0613	dN/dS = 0.2090
