# Supplementary material for: Genome-wide identification and characterization of the bHLH gene family and analysis of their potential relevance to chlorophyll metabolism in Raphanus sativus L
Source: BMC Genomics. 2022 Aug 1;23:548. doi: 10.1186/s12864-022-08782-4 (PMC9344636; doi:10.1186/s12864-022-08782-4)
Supplement: Supplementary file 5 — Additional file 5: Table S4. The list of cis-elements in RsbHLH gene promoters [file 12864_2022_8782_MOESM5_ESM.xlsx]

## Sheet: Sheet1
Table S4 The list of cis-elements in RsbHLH gene promoters.
Gene name	Cis-element start site	Cis-element end site	Cis-element name
RsbHLH1	702	711	part of a light responsive element
RsbHLH1	1136	1143	part of a light responsive element
RsbHLH1	1181	1187	light responsive element
RsbHLH1	556	562	cis-acting element involved in the abscisic acid responsiveness
RsbHLH1	557	562	cis-acting element involved in the abscisic acid responsiveness
RsbHLH1	1131	1136	cis-acting element involved in the abscisic acid responsiveness
RsbHLH1	1247	1252	cis-acting element involved in the abscisic acid responsiveness
RsbHLH1	274	282	part of a light responsive element
RsbHLH1	1092	1097	cis-acting regulatory element involved in the MeJA-responsiveness
RsbHLH1	646	652	cis-acting regulatory element essential for the anaerobic induction
RsbHLH1	1749	1758	part of a light responsive element
RsbHLH1	1192	1198	MYB binding site involved in drought-inducibility
RsbHLH1	556	562	cis-acting regulatory element involved in light responsiveness
RsbHLH1	863	869	cis-acting regulatory element involved in light responsiveness
RsbHLH1	556	562	cis-acting regulatory element involved in light responsiveness
RsbHLH1	895	903	cis-acting regulatory element involved in light responsiveness
RsbHLH1	1090	1096	cis-acting regulatory element involved in light responsiveness
RsbHLH1	1128	1136	cis-acting regulatory element involved in light responsiveness
RsbHLH1	1697	1703	cis-acting regulatory element involved in light responsiveness
RsbHLH1	778	784	part of a conserved DNA module involved in light responsiveness
RsbHLH1	1407	1416	part of a conserved DNA module involved in light responsiveness
RsbHLH1	858	863	cis-acting element involved in the abscisic acid responsiveness
RsbHLH1	891	896	cis-acting element involved in the abscisic acid responsiveness
RsbHLH1	1085	1090	cis-acting element involved in the abscisic acid responsiveness
RsbHLH1	1167	1174	gibberellin-responsive element
RsbHLH1	1783	1792	cis-acting element involved in defense and stress responsiveness
RsbHLH1	226	232	light responsive element
RsbHLH1	1087	1092	cis-acting regulatory element involved in the MeJA-responsiveness
RsbHLH1	1912	1918	cis-acting regulatory element essential for the anaerobic induction
RsbHLH1	202.5	211	cis-acting element involved in cell cycle regulation
RsbHLH1	1124	1130	cis-acting regulatory element involved in light responsiveness
RsbHLH1	1240	1246	cis-acting regulatory element involved in light responsiveness
RsbHLH1	890	896	cis-acting regulatory element involved in light responsiveness
RsbHLH1	1080	1089	cis-acting regulatory element involved in zein metabolism regulation
RsbHLH1	1137	1143	part of a conserved DNA module involved in light responsiveness
RsbHLH1	1162	1168	part of a conserved DNA module involved in light responsiveness
RsbHLH1	198	204	auxin-responsive element
RsbHLH1	493	499	auxin-responsive element
RsbHLH1	1263	1269	cis-acting element involved in low-temperature responsiveness
RsbHLH2	1727	1732	cis-acting element involved in the abscisic acid responsiveness
RsbHLH2	426	432	auxin-responsive element
RsbHLH2	231	237	part of a conserved DNA module involved in light responsiveness
RsbHLH2	631	637	part of a conserved DNA module involved in light responsiveness
RsbHLH2	973	979	part of a conserved DNA module involved in light responsiveness
RsbHLH2	1121	1127	cis-acting element involved in low-temperature responsiveness
RsbHLH2	1925	1931	part of a light responsive element
RsbHLH2	1093	1099	light responsive element
RsbHLH2	1764	1770	MYB binding site involved in drought-inducibility
RsbHLH2	1999	2005	light responsive element
RsbHLH2	470	476	cis-acting regulatory element essential for the anaerobic induction
RsbHLH2	501	507	cis-acting regulatory element essential for the anaerobic induction
RsbHLH2	1799	1805	cis-acting regulatory element essential for the anaerobic induction
RsbHLH2	133	138	cis-acting regulatory element involved in the MeJA-responsiveness
RsbHLH2	1906	1913	MYB binding site involved in light responsiveness
RsbHLH2	801	807	auxin-responsive element
RsbHLH2	1418	1424	part of a conserved DNA module involved in light responsiveness
RsbHLH2	314	320	cis-acting regulatory element involved in light responsiveness
RsbHLH2	1898	1904	cis-acting element involved in low-temperature responsiveness
RsbHLH2	128	133	cis-acting regulatory element involved in the MeJA-responsiveness
RsbHLH2	1888	1895	part of a light responsive element
RsbHLH2	1720	1726	cis-acting regulatory element involved in light responsiveness
RsbHLH2	921	927	light responsive element
RsbHLH2	1960	1967	light responsive element
RsbHLH2	1962	1968	light responsive element
RsbHLH3	218	227	cis-acting regulatory element involved in circadian control
RsbHLH3	52	57	cis-acting regulatory element involved in the MeJA-responsiveness
RsbHLH3	1911	1916	cis-acting regulatory element involved in the MeJA-responsiveness
RsbHLH3	27	32	cis-acting regulatory element involved in the MeJA-responsiveness
RsbHLH3	40	45	cis-acting regulatory element involved in the MeJA-responsiveness
RsbHLH3	1753	1759	cis-acting element involved in low-temperature responsiveness
RsbHLH3	1362	1368	cis-acting regulatory element involved in light responsiveness
RsbHLH3	1400	1406	cis-acting regulatory element involved in light responsiveness
RsbHLH3	173	179	part of a conserved DNA module involved in light responsiveness
RsbHLH3	1608	1614	cis-acting regulatory element essential for the anaerobic induction
RsbHLH3	472	478	light responsive element
RsbHLH3	808	814	MYB binding site involved in drought-inducibility
RsbHLH3	1204	1210	MYB binding site involved in drought-inducibility
RsbHLH3	729	738	cis-acting regulatory element involved in zein metabolism regulation
RsbHLH3	451	460	cis-acting element involved in the abscisic acid responsiveness
RsbHLH3	454	459	cis-acting element involved in the abscisic acid responsiveness
RsbHLH3	668	673	cis-acting element involved in the abscisic acid responsiveness
RsbHLH3	1724	1733	cis-acting element involved in defense and stress responsiveness
RsbHLH3	22	27	cis-acting regulatory element involved in the MeJA-responsiveness
RsbHLH3	35	40	cis-acting regulatory element involved in the MeJA-responsiveness
RsbHLH3	47	52	cis-acting regulatory element involved in the MeJA-responsiveness
RsbHLH3	1906	1911	cis-acting regulatory element involved in the MeJA-responsiveness
RsbHLH3	447	453	cis-acting regulatory element involved in light responsiveness
RsbHLH3	661	667	cis-acting regulatory element involved in light responsiveness
RsbHLH3	1594	1600	part of a conserved DNA module involved in light responsiveness
RsbHLH3	100	106	cis-acting regulatory element essential for the anaerobic induction
RsbHLH3	460	466	light responsive element
RsbHLH3	1370	1377	part of a light responsive element
RsbHLH3	1775	1788	part of a light responsive module
RsbHLH3	54	62	part of a light responsive element
RsbHLH3	1247	1253	MYB binding site involved in drought-inducibility
RsbHLH3	1704	1712	part of a module for light response
RsbHLH3	1357	1362	cis-acting element involved in the abscisic acid responsiveness
RsbHLH3	1395	1400	cis-acting element involved in the abscisic acid responsiveness
RsbHLH3	511	520	part of a conserved DNA module involved in light responsiveness
RsbHLH4	1441	1450	cis-acting element involved in defense and stress responsiveness
RsbHLH4	1867	1876	part of a conserved DNA module involved in light responsiveness
RsbHLH4	1069	1075	auxin-responsive element
RsbHLH4	830	836	cis-acting regulatory element essential for the anaerobic induction
RsbHLH4	838	844	cis-acting regulatory element essential for the anaerobic induction
RsbHLH4	608	617	part of a light responsive element
RsbHLH4	1712	1721	part of a light responsive element
RsbHLH4	342	348	part of a light responsive element
RsbHLH4	514	520	part of a light responsive element
RsbHLH4	1300	1307	gibberellin-responsive element
RsbHLH4	1000	1006	cis-acting regulatory element essential for the anaerobic induction
RsbHLH4	1852	1858	cis-acting regulatory element essential for the anaerobic induction
RsbHLH4	1196	1204	part of a module for light response
RsbHLH5	1383	1393	cis-acting element involved in salicylic acid responsiveness
RsbHLH5	210	216	cis-acting regulatory element involved in light responsiveness
RsbHLH5	958	964	cis-acting regulatory element involved in light responsiveness
RsbHLH5	694	703	cis-acting regulatory element involved in zein metabolism regulation
RsbHLH5	210	216	cis-acting element involved in the abscisic acid responsiveness
RsbHLH5	211	216	cis-acting element involved in the abscisic acid responsiveness
RsbHLH5	1182	1191	cis-acting element involved in defense and stress responsiveness
RsbHLH5	323	330	cis-acting regulatory element involved in auxin responsiveness
RsbHLH5	1621	1627	enhancer-like element involved in anoxic specific inducibility
RsbHLH5	59	65	cis-acting regulatory element related to meristem expression
RsbHLH5	932	937	cis-acting regulatory element involved in the MeJA-responsiveness
RsbHLH5	960	965	cis-acting regulatory element involved in the MeJA-responsiveness
RsbHLH5	1285	1291	cis-acting regulatory element essential for the anaerobic induction
RsbHLH5	1267	1275	part of a module for light response
RsbHLH5	210	216	cis-acting regulatory element involved in light responsiveness
RsbHLH5	1521	1530	cis-acting element involved in light responsiveness
RsbHLH5	40	46	cis-acting regulatory element involved in light responsiveness
RsbHLH5	11	19	part of a light responsive element
RsbHLH5	41	46	cis-acting element involved in the abscisic acid responsiveness
RsbHLH5	953	958	cis-acting element involved in the abscisic acid responsiveness
RsbHLH5	670	679	part of a conserved DNA module involved in light responsiveness
RsbHLH5	912	922	cis-acting element involved in defense and stress responsiveness
RsbHLH5	1416	1425	cis-acting element involved in defense and stress responsiveness
RsbHLH5	676	684	part of a conserved DNA module involved in light responsiveness
RsbHLH5	927	932	cis-acting regulatory element involved in the MeJA-responsiveness
RsbHLH5	955	960	cis-acting regulatory element involved in the MeJA-responsiveness
RsbHLH5	352	361	part of a light responsive element
RsbHLH6	1849	1856	gibberellin-responsive element
RsbHLH6	721	728	MYB binding site involved in light responsiveness
RsbHLH6	1596	1604	part of a module for light response
RsbHLH6	220	229	cis-acting regulatory element involved in zein metabolism regulation
RsbHLH6	1802	1809	cis-acting element involved in the abscisic acid responsiveness
RsbHLH6	388	394	MYB binding site involved in drought-inducibility
RsbHLH6	1251	1257	MYB binding site involved in drought-inducibility
RsbHLH6	771	778	part of a light responsive element
RsbHLH6	1835	1842	part of a light responsive element
RsbHLH6	445	451	cis-acting regulatory element essential for the anaerobic induction
RsbHLH6	519	524	cis-acting regulatory element involved in the MeJA-responsiveness
RsbHLH6	553	558	cis-acting regulatory element involved in the MeJA-responsiveness
RsbHLH6	620	625	cis-acting regulatory element involved in the MeJA-responsiveness
RsbHLH6	1790	1795	cis-acting regulatory element involved in the MeJA-responsiveness
RsbHLH6	1355	1364	cis-acting element involved in defense and stress responsiveness
RsbHLH6	1541	1547	cis-acting regulatory element related to meristem expression
RsbHLH6	1845	1853	part of a module for light response
RsbHLH6	1951	1960	cis-acting element involved in salicylic acid responsiveness
RsbHLH6	866	872	cis-acting regulatory element essential for the anaerobic induction
RsbHLH6	1419	1425	cis-acting regulatory element essential for the anaerobic induction
RsbHLH6	955	961	cis-acting regulatory element involved in light responsiveness
RsbHLH6	1963	1969	cis-acting regulatory element involved in light responsiveness
RsbHLH6	615	620	cis-acting regulatory element involved in the MeJA-responsiveness
RsbHLH6	1785	1790	cis-acting regulatory element involved in the MeJA-responsiveness
RsbHLH6	514	519	cis-acting regulatory element involved in the MeJA-responsiveness
RsbHLH6	548	553	cis-acting regulatory element involved in the MeJA-responsiveness
RsbHLH7	1494	1503	cis-acting element involved in salicylic acid responsiveness
RsbHLH7	635	641	part of a conserved DNA module involved in light responsiveness
RsbHLH7	320	327	cis-acting regulatory element involved in auxin responsiveness
RsbHLH7	926	936	part of a light responsive element
RsbHLH7	927	935	part of a light responsive element
RsbHLH7	481	487	cis-acting regulatory element essential for the anaerobic induction
RsbHLH7	1282	1288	cis-acting regulatory element essential for the anaerobic induction
RsbHLH7	1555	1561	cis-acting regulatory element involved in light responsiveness
RsbHLH7	1578	1584	part of a conserved DNA module involved in light responsiveness
RsbHLH7	1556	1561	cis-acting element involved in the abscisic acid responsiveness
RsbHLH7	1616	1622	part of a light responsive element
RsbHLH7	1243	1251	part of a conserved DNA module involved in light responsiveness
RsbHLH7	1608	1614	cis-acting element involved in low-temperature responsiveness
RsbHLH7	1424	1430	cis-acting regulatory element related to meristem expression
RsbHLH7	256	262	MYB binding site involved in drought-inducibility
RsbHLH7	232	238	cis-acting regulatory element essential for the anaerobic induction
RsbHLH7	646	652	cis-acting regulatory element essential for the anaerobic induction
RsbHLH7	1083	1090	cis-regulatory element involved in endosperm expression
RsbHLH8	29	34	cis-acting regulatory element involved in the MeJA-responsiveness
RsbHLH8	537	543	cis-acting element involved in low-temperature responsiveness
RsbHLH8	1519	1529	part of a light responsive element
RsbHLH8	644	650	part of a light responsive element
RsbHLH8	1580	1586	part of a light responsive element
RsbHLH8	1974	1980	cis-acting regulatory element essential for the anaerobic induction
RsbHLH8	675	683	cis-acting regulatory element involved in seed-specific regulation
RsbHLH8	156	162	light responsive element
RsbHLH8	1460	1467	part of a light responsive element
RsbHLH8	128	137	cis-acting element involved in defense and stress responsiveness
RsbHLH8	24	29	cis-acting regulatory element involved in the MeJA-responsiveness
RsbHLH8	1781	1790	part of a light responsive element
RsbHLH8	1322	1330	part of a light responsive element
RsbHLH8	1329	1339	part of a light responsive element
RsbHLH8	1337	1344	MYB binding site involved in light responsiveness
RsbHLH8	1468	1474	part of a conserved DNA module involved in light responsiveness
RsbHLH8	627	637	part of a light responsive element
RsbHLH8	264	270	cis-acting regulatory element essential for the anaerobic induction
RsbHLH8	341	347	cis-acting regulatory element essential for the anaerobic induction
RsbHLH8	388	394	cis-acting regulatory element essential for the anaerobic induction
RsbHLH8	1655	1661	cis-acting regulatory element essential for the anaerobic induction
RsbHLH9	1980	1987	cis-regulatory element involved in endosperm expression
RsbHLH9	1857	1867	light responsive element
RsbHLH9	97	103	cis-acting regulatory element involved in light responsiveness
RsbHLH9	437	443	cis-acting regulatory element involved in light responsiveness
RsbHLH9	1592	1598	cis-acting regulatory element involved in light responsiveness
RsbHLH9	931	940.5	part of a light responsive element
RsbHLH9	1268	1274	light responsive element
RsbHLH9	378	387	cis-acting element involved in the abscisic acid responsiveness
RsbHLH9	1590	1599	cis-acting element involved in the abscisic acid responsiveness
RsbHLH9	1593	1598	cis-acting element involved in the abscisic acid responsiveness
RsbHLH9	1572	1578	part of a light responsive element
RsbHLH9	421.5	432	cis-acting regulatory element involved in light responsiveness
RsbHLH9	648	654	cis-acting regulatory element essential for the anaerobic induction
RsbHLH9	92	97	cis-acting element involved in the abscisic acid responsiveness
RsbHLH9	426	435	cis-acting element involved in the abscisic acid responsiveness
RsbHLH9	432	437	cis-acting element involved in the abscisic acid responsiveness
RsbHLH9	284	293	cis-acting element involved in light responsiveness
RsbHLH9	665	671	MYB binding site involved in drought-inducibility
RsbHLH9	1208	1216	part of a conserved DNA module involved in light responsiveness
RsbHLH10	1796	1802	cis-acting regulatory element involved in light responsiveness
RsbHLH10	115	121	cis-acting regulatory element essential for the anaerobic induction
RsbHLH10	373	379	cis-acting regulatory element essential for the anaerobic induction
RsbHLH10	364	374	light responsive element
RsbHLH10	194	200	cis-acting regulatory element related to meristem expression
RsbHLH10	1956	1965	cis-acting regulatory element involved in zein metabolism regulation
RsbHLH10	489	495	cis-acting regulatory element involved in light responsiveness
RsbHLH10	1969	1978	cis-acting element involved in salicylic acid responsiveness
RsbHLH10	938	945	part of a light responsive element
RsbHLH10	1254	1264	light responsive element
RsbHLH10	147	153	cis-acting regulatory element related to meristem expression
RsbHLH10	1702	1708	cis-acting element involved in low-temperature responsiveness
RsbHLH10	382	389	cis-acting regulatory element involved in auxin responsiveness
RsbHLH10	1791	1796	cis-acting element involved in the abscisic acid responsiveness
RsbHLH10	612	622	part of a light responsive element
RsbHLH10	520	530	cis-acting regulatory element involved in zein metabolism regulation
RsbHLH12	1105	1111	auxin-responsive element
RsbHLH12	655	661	cis-acting regulatory element involved in light responsiveness
RsbHLH12	845	851	cis-acting regulatory element involved in light responsiveness
RsbHLH12	653	662	cis-acting element involved in light responsiveness
RsbHLH12	846	851	cis-acting element involved in the abscisic acid responsiveness
RsbHLH12	1026	1033	cis-acting element involved in the abscisic acid responsiveness
RsbHLH12	340	347	gibberellin-responsive element
RsbHLH12	1201	1208	MYB binding site involved in light responsiveness
RsbHLH12	1554	1561	gibberellin-responsive element
RsbHLH12	298	304	MYB binding site involved in drought-inducibility
RsbHLH12	946	951	cis-acting regulatory element involved in the MeJA-responsiveness
RsbHLH12	1193	1199	cis-acting regulatory element essential for the anaerobic induction
RsbHLH12	1583	1589	cis-acting regulatory element essential for the anaerobic induction
RsbHLH12	1520	1528	part of a module for light response
RsbHLH12	1175	1184	cis-acting regulatory element involved in circadian control
RsbHLH12	1807	1815	part of a light responsive element
RsbHLH12	493	500	part of a light responsive element
RsbHLH12	1717	1722	cis-acting regulatory element involved in the MeJA-responsiveness
RsbHLH12	148	154	part of a light responsive element
RsbHLH12	1511	1517	part of a light responsive element
RsbHLH12	1667	1673	part of a light responsive element
RsbHLH12	1928	1934	part of a light responsive element
RsbHLH12	13	22	cis-acting element involved in defense and stress responsiveness
RsbHLH12	642	652	cis-acting regulatory element involved in light responsiveness
RsbHLH12	812	818	cis-acting regulatory element involved in light responsiveness
RsbHLH12	563	572	cis-acting regulatory element involved in zein metabolism regulation
RsbHLH12	650	655	cis-acting element involved in the abscisic acid responsiveness
RsbHLH12	1934	1941	gibberellin-responsive element
RsbHLH12	1065	1072	MYB binding site involved in light responsiveness
RsbHLH12	1712	1717	cis-acting regulatory element involved in the MeJA-responsiveness
RsbHLH12	235	241	cis-acting regulatory element essential for the anaerobic induction
RsbHLH12	1111	1117	cis-acting regulatory element related to meristem expression
RsbHLH12	941	946	cis-acting regulatory element involved in the MeJA-responsiveness
RsbHLH12	925	932	cis-acting element involved in gibberellin-responsiveness
RsbHLH13	1807	1815	part of a light responsive element
RsbHLH13	1175	1184	cis-acting regulatory element involved in circadian control
RsbHLH13	947	952	cis-acting regulatory element involved in the MeJA-responsiveness
RsbHLH13	1717	1722	cis-acting regulatory element involved in the MeJA-responsiveness
RsbHLH13	494	501	part of a light responsive element
RsbHLH13	656	662	cis-acting regulatory element involved in light responsiveness
RsbHLH13	846	852	cis-acting regulatory element involved in light responsiveness
RsbHLH13	1554	1561	gibberellin-responsive element
RsbHLH13	1193	1199	cis-acting regulatory element essential for the anaerobic induction
RsbHLH13	1583	1589	cis-acting regulatory element essential for the anaerobic induction
RsbHLH13	1106	1112	auxin-responsive element
RsbHLH13	341	348	gibberellin-responsive element
RsbHLH13	1201	1208	MYB binding site involved in light responsiveness
RsbHLH13	299	305	MYB binding site involved in drought-inducibility
RsbHLH13	847	852	cis-acting element involved in the abscisic acid responsiveness
RsbHLH13	1027	1034	cis-acting element involved in the abscisic acid responsiveness
RsbHLH13	1520	1528	part of a module for light response
RsbHLH13	654	663	cis-acting element involved in light responsiveness
RsbHLH13	1112	1118	cis-acting regulatory element related to meristem expression
RsbHLH13	926	933	cis-acting element involved in gibberellin-responsiveness
RsbHLH13	14	23	cis-acting element involved in defense and stress responsiveness
RsbHLH13	1712	1717	cis-acting regulatory element involved in the MeJA-responsiveness
RsbHLH13	942	947	cis-acting regulatory element involved in the MeJA-responsiveness
RsbHLH13	643	653	cis-acting regulatory element involved in light responsiveness
RsbHLH13	813	819	cis-acting regulatory element involved in light responsiveness
RsbHLH13	236	242	cis-acting regulatory element essential for the anaerobic induction
RsbHLH13	149	155	part of a light responsive element
RsbHLH13	1511	1517	part of a light responsive element
RsbHLH13	1667	1673	part of a light responsive element
RsbHLH13	1928	1934	part of a light responsive element
RsbHLH13	1934	1941	gibberellin-responsive element
RsbHLH13	1066	1073	MYB binding site involved in light responsiveness
RsbHLH13	651	656	cis-acting element involved in the abscisic acid responsiveness
RsbHLH13	564	573	cis-acting regulatory element involved in zein metabolism regulation
RsbHLH14	1480	1486	cis-acting element involved in low-temperature responsiveness
RsbHLH14	610	615	cis-acting element involved in the abscisic acid responsiveness
RsbHLH14	1079	1088	cis-acting regulatory element involved in light responsiveness
RsbHLH14	826	835	cis-acting element involved in salicylic acid responsiveness
RsbHLH14	1281	1290	cis-acting element involved in salicylic acid responsiveness
RsbHLH14	1458	1467	cis-acting element involved in salicylic acid responsiveness
RsbHLH14	1082	1088	cis-acting regulatory element involved in light responsiveness
RsbHLH14	1068	1073	cis-acting regulatory element involved in the MeJA-responsiveness
RsbHLH14	1956	1963	part of a light responsive element
RsbHLH14	936	945	cis-acting element involved in defense and stress responsiveness
RsbHLH14	306	315	part of a conserved DNA module involved in light responsiveness
RsbHLH14	1077	1082	cis-acting element involved in the abscisic acid responsiveness
RsbHLH14	1358	1364	part of a conserved DNA module involved in light responsiveness
RsbHLH14	1941	1947	part of a conserved DNA module involved in light responsiveness
RsbHLH14	603	609	cis-acting regulatory element involved in light responsiveness
RsbHLH14	572	580	part of a module for light response
RsbHLH14	403	409	cis-acting regulatory element essential for the anaerobic induction
RsbHLH14	1547	1553	cis-acting regulatory element essential for the anaerobic induction
RsbHLH14	1063	1068	cis-acting regulatory element involved in the MeJA-responsiveness
RsbHLH14	704	710	MYB binding site involved in drought-inducibility
RsbHLH14	1795	1805	part of a light responsive element
RsbHLH15	274	283	part of a conserved DNA module involved in light responsiveness
RsbHLH15	701	710	part of a conserved DNA module involved in light responsiveness
RsbHLH15	1310	1319	cis-acting element involved in light responsiveness
RsbHLH15	1910	1917	gibberellin-responsive element
RsbHLH15	1309	1318	cis-acting regulatory element involved in light responsiveness
RsbHLH15	1066	1072	cis-acting regulatory element essential for the anaerobic induction
RsbHLH15	251	257	part of a conserved DNA module involved in light responsiveness
RsbHLH15	369	375	part of a conserved DNA module involved in light responsiveness
RsbHLH15	614	620	part of a conserved DNA module involved in light responsiveness
RsbHLH15	926	931	cis-acting regulatory element involved in the MeJA-responsiveness
RsbHLH15	1564	1569	cis-acting regulatory element involved in the MeJA-responsiveness
RsbHLH15	1356	1364	part of a light responsive element
RsbHLH15	1302	1310	cis-acting element involved in the abscisic acid responsiveness
RsbHLH15	1307	1312	cis-acting element involved in the abscisic acid responsiveness
RsbHLH15	1306	1312	cis-acting regulatory element involved in light responsiveness
RsbHLH15	187	193	cis-acting regulatory element essential for the anaerobic induction
RsbHLH15	1124	1130	part of a conserved DNA module involved in light responsiveness
RsbHLH15	1170	1176	part of a conserved DNA module involved in light responsiveness
RsbHLH15	921	926	cis-acting regulatory element involved in the MeJA-responsiveness
RsbHLH15	1559	1564	cis-acting regulatory element involved in the MeJA-responsiveness
RsbHLH15	813	822	cis-acting element involved in defense and stress responsiveness
RsbHLH15	1949	1958	part of a light responsive element
RsbHLH15	1817	1823	cis-acting element involved in low-temperature responsiveness
RsbHLH16	273	279	cis-acting regulatory element involved in light responsiveness
RsbHLH16	284	290	cis-acting regulatory element involved in light responsiveness
RsbHLH16	79	85	cis-acting element involved in low-temperature responsiveness
RsbHLH16	1861	1868	part of a light responsive element
RsbHLH16	1682	1691	cis-acting element involved in salicylic acid responsiveness
RsbHLH16	1981	1987	cis-acting regulatory element essential for the anaerobic induction
RsbHLH16	273	279	cis-acting regulatory element involved in light responsiveness
RsbHLH16	284	290	cis-acting regulatory element involved in light responsiveness
RsbHLH16	1776	1782	cis-acting regulatory element involved in light responsiveness
RsbHLH16	1795	1801	cis-acting regulatory element involved in light responsiveness
RsbHLH16	294	300	part of a conserved DNA module involved in light responsiveness
RsbHLH16	497	503	part of a conserved DNA module involved in light responsiveness
RsbHLH16	1150	1157	MYB binding site involved in light responsiveness
RsbHLH16	273	279	cis-acting element involved in the abscisic acid responsiveness
RsbHLH16	274	279	cis-acting element involved in the abscisic acid responsiveness
RsbHLH16	284	290	cis-acting element involved in the abscisic acid responsiveness
RsbHLH16	285	290	cis-acting element involved in the abscisic acid responsiveness
RsbHLH16	1851	1860	cis-acting element involved in the abscisic acid responsiveness
RsbHLH16	1854	1859	cis-acting element involved in the abscisic acid responsiveness
RsbHLH16	979	988	wound-responsive element
RsbHLH16	51	58	cis-regulatory element involved in endosperm expression
RsbHLH16	703	709	cis-acting regulatory element related to meristem expression
RsbHLH16	1847	1853	cis-acting regulatory element involved in light responsiveness
RsbHLH16	1051	1063	part of gapA in (gapA-CMA1) involved with light responsiveness
RsbHLH16	1490	1497	light responsive element
RsbHLH16	1492	1498	light responsive element
RsbHLH16	1847	1853	cis-acting regulatory element involved in light responsiveness
RsbHLH16	1652	1658	part of a conserved DNA module involved in light responsiveness
RsbHLH16	1659	1665	part of a conserved DNA module involved in light responsiveness
RsbHLH16	862	869	gibberellin-responsive element
RsbHLH16	1008	1017	cis-acting element involved in the abscisic acid responsiveness
RsbHLH16	1790	1795	cis-acting element involved in the abscisic acid responsiveness
RsbHLH16	1847	1853	cis-acting element involved in the abscisic acid responsiveness
RsbHLH17	212	218	cis-acting regulatory element essential for the anaerobic induction
RsbHLH17	1400	1406	cis-acting regulatory element essential for the anaerobic induction
RsbHLH17	573	579	part of a conserved DNA module involved in light responsiveness
RsbHLH17	1365	1371	cis-acting regulatory element involved in light responsiveness
RsbHLH17	1813	1819	cis-acting regulatory element involved in light responsiveness
RsbHLH17	771	778	cis-acting regulatory element involved in auxin responsiveness
RsbHLH17	1633	1642	cis-acting element involved in defense and stress responsiveness
RsbHLH17	60	66	part of a light responsive element
RsbHLH17	1304	1310	part of a light responsive element
RsbHLH17	131	139	part of a module for light response
RsbHLH17	189	195	cis-acting regulatory element essential for the anaerobic induction
RsbHLH17	1191	1198	gibberellin-responsive element
RsbHLH17	1542	1548	part of a conserved DNA module involved in light responsiveness
RsbHLH17	1696	1702	cis-acting regulatory element involved in light responsiveness
RsbHLH17	1516	1522	auxin-responsive element
RsbHLH17	1764	1772	cis-acting regulatory element involved in seed-specific regulation
RsbHLH17	619	625	cis-acting element involved in low-temperature responsiveness
RsbHLH17	635	641	cis-acting element involved in low-temperature responsiveness
RsbHLH17	1122	1128	cis-acting element involved in low-temperature responsiveness
RsbHLH17	1236	1242	cis-acting element involved in low-temperature responsiveness
RsbHLH17	30	39	cis-acting element involved in defense and stress responsiveness
RsbHLH18	1763	1772	cis-acting element involved in defense and stress responsiveness
RsbHLH18	1920	1929	cis-acting element involved in defense and stress responsiveness
RsbHLH18	1592	1598	cis-acting regulatory element essential for the anaerobic induction
RsbHLH18	1847	1853	enhancer-like element involved in anoxic specific inducibility
RsbHLH18	1995	2004	cis-acting element involved in salicylic acid responsiveness
RsbHLH18	1408	1414	part of a conserved DNA module involved in light responsiveness
RsbHLH18	1614	1620	part of a conserved DNA module involved in light responsiveness
RsbHLH18	1819	1825	cis-acting regulatory element essential for the anaerobic induction
RsbHLH19	264	273	cis-acting regulatory element related to meristem specific activation
RsbHLH19	337	342	cis-acting regulatory element involved in the MeJA-responsiveness
RsbHLH19	382	390.5	element involved in differentiation of the palisade mesophyll cells
RsbHLH19	1859	1865	cis-acting regulatory element involved in light responsiveness
RsbHLH19	53	61	cis-acting element involved in the abscisic acid responsiveness
RsbHLH19	54	59	cis-acting element involved in the abscisic acid responsiveness
RsbHLH19	85	90	cis-acting element involved in the abscisic acid responsiveness
RsbHLH19	1716	1724	cis-acting element involved in the abscisic acid responsiveness
RsbHLH19	1717	1722	cis-acting element involved in the abscisic acid responsiveness
RsbHLH19	509	515	part of a light responsive element
RsbHLH19	1973	1979	part of a light responsive element
RsbHLH19	604	610	part of a conserved DNA module involved in light responsiveness
RsbHLH19	706	712	part of a conserved DNA module involved in light responsiveness
RsbHLH19	1811	1818	gibberellin-responsive element
RsbHLH19	53	59	cis-acting regulatory element involved in light responsiveness
RsbHLH19	84	90	cis-acting regulatory element involved in light responsiveness
RsbHLH19	533	539	cis-acting regulatory element involved in light responsiveness
RsbHLH19	574	583	cis-acting regulatory element involved in light responsiveness
RsbHLH19	1716	1722	cis-acting regulatory element involved in light responsiveness
RsbHLH19	169	178	cis-acting element involved in salicylic acid responsiveness
RsbHLH19	332	337	cis-acting regulatory element involved in the MeJA-responsiveness
RsbHLH19	1510	1516	cis-acting regulatory element related to meristem expression
RsbHLH19	572	577	cis-acting element involved in the abscisic acid responsiveness
RsbHLH19	1854	1859	cis-acting element involved in the abscisic acid responsiveness
RsbHLH19	1807	1815	part of a module for light response
RsbHLH19	73	82	cis-acting element involved in light responsiveness
RsbHLH19	1704	1714	cis-acting element involved in light responsiveness
RsbHLH19	1327	1334	MYB binding site involved in light responsiveness
RsbHLH19	1378	1384	part of a conserved DNA module involved in light responsiveness
RsbHLH19	571	577	cis-acting regulatory element involved in light responsiveness
RsbHLH19	1203	1209	cis-acting regulatory element essential for the anaerobic induction
RsbHLH19	1948	1954	light responsive element
RsbHLH19	1618	1632	part of a light responsive module
RsbHLH20	1875	1882	gibberellin-responsive element
RsbHLH20	1887	1893	part of a light responsive element
RsbHLH20	1652	1658	MYB binding site involved in drought-inducibility
RsbHLH20	1596	1601	cis-acting element involved in the abscisic acid responsiveness
RsbHLH20	1747	1753	cis-acting regulatory element essential for the anaerobic induction
RsbHLH20	1682	1689	gibberellin-responsive element
RsbHLH20	1589	1595	cis-acting regulatory element involved in light responsiveness
RsbHLH20	1589	1595	cis-acting element involved in the abscisic acid responsiveness
RsbHLH20	1589	1595	cis-acting regulatory element involved in light responsiveness
RsbHLH21	1419	1425	cis-acting regulatory element essential for the anaerobic induction
RsbHLH21	909	915	part of a conserved DNA module involved in light responsiveness
RsbHLH21	511	517	light responsive element
RsbHLH21	1933	1940	light responsive element
RsbHLH21	1237	1246	part of a conserved DNA module involved in light responsiveness
RsbHLH21	1576	1582	part of a light responsive element
RsbHLH21	1511	1518	cis-regulatory element involved in endosperm expression
RsbHLH21	1913	1921	part of a light responsive element
RsbHLH21	1893	1898	cis-acting regulatory element involved in the MeJA-responsiveness
RsbHLH21	768	774	cis-acting regulatory element essential for the anaerobic induction
RsbHLH21	1527	1533	cis-acting regulatory element essential for the anaerobic induction
RsbHLH21	1218	1224	part of a conserved DNA module involved in light responsiveness
RsbHLH21	384	393	part of a conserved DNA module involved in light responsiveness
RsbHLH21	1987	1995	part of a module for light response
RsbHLH21	110	116	part of a light responsive element
RsbHLH21	376	382	part of a light responsive element
RsbHLH21	1513	1519	part of a light responsive element
RsbHLH21	580	586	cis-acting regulatory element related to meristem expression
RsbHLH21	1888	1893	cis-acting regulatory element involved in the MeJA-responsiveness
RsbHLH21	1004	1013	cis-acting element involved in defense and stress responsiveness
RsbHLH21	1560	1570	light responsive element
RsbHLH22	1140	1147	MYB binding site involved in light responsiveness
RsbHLH22	1170	1177	MYB binding site involved in light responsiveness
RsbHLH22	1491	1498	gibberellin-responsive element
RsbHLH22	1915	1921	part of a light responsive element
RsbHLH22	1310	1323	part of a light responsive element
RsbHLH22	1299	1304	cis-acting element involved in the abscisic acid responsiveness
RsbHLH22	439	445	part of a conserved DNA module involved in light responsiveness
RsbHLH22	558	564	part of a conserved DNA module involved in light responsiveness
RsbHLH22	612	618	part of a conserved DNA module involved in light responsiveness
RsbHLH22	628	634	part of a conserved DNA module involved in light responsiveness
RsbHLH22	913	919	part of a conserved DNA module involved in light responsiveness
RsbHLH22	134	140	cis-acting regulatory element essential for the anaerobic induction
RsbHLH22	1306	1312	cis-acting regulatory element essential for the anaerobic induction
RsbHLH22	1389	1395	cis-acting regulatory element essential for the anaerobic induction
RsbHLH22	280	286	cis-acting regulatory element involved in light responsiveness
RsbHLH22	1298	1304	cis-acting regulatory element involved in light responsiveness
RsbHLH22	138	146.5	element involved in differentiation of the palisade mesophyll cells
RsbHLH22	1610	1615	cis-acting regulatory element involved in the MeJA-responsiveness
RsbHLH22	891	899	part of a light responsive element
RsbHLH22	1543	1549	cis-acting regulatory element related to meristem expression
RsbHLH22	275	280	cis-acting element involved in the abscisic acid responsiveness
RsbHLH22	200	206	light responsive element
RsbHLH22	922	928	light responsive element
RsbHLH22	1812	1821	cis-acting element involved in salicylic acid responsiveness
RsbHLH22	1175	1181	part of a conserved DNA module involved in light responsiveness
RsbHLH22	1992	1998	cis-acting regulatory element essential for the anaerobic induction
RsbHLH22	1288	1297	cis-acting regulatory element involved in light responsiveness
RsbHLH22	1840	1846	cis-acting regulatory element involved in light responsiveness
RsbHLH22	1605	1610	cis-acting regulatory element involved in the MeJA-responsiveness
RsbHLH23	1888	1895	light responsive element
RsbHLH23	1728	1734	light responsive element
RsbHLH23	1797	1802	cis-acting element involved in the abscisic acid responsiveness
RsbHLH23	1856	1861	cis-acting element involved in the abscisic acid responsiveness
RsbHLH23	1864	1873	cis-acting element involved in the abscisic acid responsiveness
RsbHLH23	1867	1872	cis-acting element involved in the abscisic acid responsiveness
RsbHLH23	1852	1857	cis-acting regulatory element involved in the MeJA-responsiveness
RsbHLH23	1873	1878	cis-acting regulatory element involved in the MeJA-responsiveness
RsbHLH23	1895	1902	cis-acting element involved in gibberellin-responsiveness
RsbHLH23	1879	1889	part of a light responsive element
RsbHLH23	1790	1796	cis-acting regulatory element involved in light responsiveness
RsbHLH23	1849	1855	cis-acting regulatory element involved in light responsiveness
RsbHLH23	1860	1866	cis-acting regulatory element involved in light responsiveness
RsbHLH23	1869	1878	part of a light responsive element
RsbHLH23	1790	1796	cis-acting element involved in the abscisic acid responsiveness
RsbHLH23	1849	1855	cis-acting element involved in the abscisic acid responsiveness
RsbHLH23	1860	1866	cis-acting element involved in the abscisic acid responsiveness
RsbHLH23	1847	1852	cis-acting regulatory element involved in the MeJA-responsiveness
RsbHLH23	1868	1873	cis-acting regulatory element involved in the MeJA-responsiveness
RsbHLH23	1790	1796	cis-acting regulatory element involved in light responsiveness
RsbHLH23	1849	1855	cis-acting regulatory element involved in light responsiveness
RsbHLH23	1860	1866	cis-acting regulatory element involved in light responsiveness
RsbHLH24	1832	1841	cis-acting regulatory element involved in circadian control
RsbHLH24	1021	1027	cis-acting regulatory element involved in light responsiveness
RsbHLH24	1052	1058	cis-acting regulatory element involved in light responsiveness
RsbHLH24	1006	1015	part of a light responsive element
RsbHLH24	929	938	cis-acting element involved in light responsiveness
RsbHLH24	178	184	part of a light responsive element
RsbHLH24	19	25	part of a conserved DNA module involved in light responsiveness
RsbHLH24	152	158	part of a conserved DNA module involved in light responsiveness
RsbHLH24	710	716	cis-acting regulatory element involved in light responsiveness
RsbHLH24	718	726	cis-acting regulatory element involved in light responsiveness
RsbHLH24	1687	1693	cis-acting regulatory element essential for the anaerobic induction
RsbHLH24	1827	1836	cis-acting regulatory element involved in circadian control
RsbHLH24	1318	1328	part of a light responsive element
RsbHLH24	1260	1266	cis-acting element involved in low-temperature responsiveness
RsbHLH24	995	1004	part of a light responsive element
RsbHLH24	1128	1134	MYB binding site involved in drought-inducibility
RsbHLH24	714	719	cis-acting element involved in the abscisic acid responsiveness
RsbHLH24	1016	1021	cis-acting element involved in the abscisic acid responsiveness
RsbHLH24	1047	1052	cis-acting element involved in the abscisic acid responsiveness
RsbHLH24	343	349	part of a light responsive element
RsbHLH24	83	90	MYB binding site involved in light responsiveness
RsbHLH24	713	719	cis-acting regulatory element involved in light responsiveness
RsbHLH24	1013	1021	cis-acting regulatory element involved in light responsiveness
RsbHLH24	1044	1052	cis-acting regulatory element involved in light responsiveness
RsbHLH24	463	473	part of a light responsive element
RsbHLH24	997	1006	part of a light responsive element
RsbHLH24	1549	1555	cis-acting regulatory element essential for the anaerobic induction
RsbHLH24	744	753	cis-acting element involved in salicylic acid responsiveness
RsbHLH24	1971	1980	cis-acting element involved in salicylic acid responsiveness
RsbHLH24	1767	1773	light responsive element
RsbHLH25	440	449	part of a light responsive element
RsbHLH25	197	204	light responsive element
RsbHLH25	703	716	part of a light responsive module
RsbHLH25	153	159	part of a conserved DNA module involved in light responsiveness
RsbHLH25	607	613	part of a conserved DNA module involved in light responsiveness
RsbHLH25	1267	1274	part of a light responsive element
RsbHLH25	224	230	cis-acting regulatory element involved in light responsiveness
RsbHLH25	867	873	cis-acting regulatory element essential for the anaerobic induction
RsbHLH25	1415	1421	part of a light responsive element
RsbHLH25	573	581	part of a module for light response
RsbHLH25	1942	1948	cis-acting regulatory element related to meristem expression
RsbHLH25	797	803	enhancer-like element involved in anoxic specific inducibility
RsbHLH25	994	1000	cis-acting element involved in low-temperature responsiveness
RsbHLH25	774	780	cis-acting regulatory element involved in light responsiveness
RsbHLH25	1588	1594	cis-acting regulatory element involved in light responsiveness
RsbHLH25	244	249	cis-acting regulatory element involved in the MeJA-responsiveness
RsbHLH25	667	672	cis-acting regulatory element involved in the MeJA-responsiveness
RsbHLH25	1826	1831	cis-acting regulatory element involved in the MeJA-responsiveness
RsbHLH25	53	59	light responsive element
RsbHLH25	1035	1041	part of a conserved DNA module involved in light responsiveness
RsbHLH25	1286	1292	part of a conserved DNA module involved in light responsiveness
RsbHLH25	962	968	cis-acting regulatory element essential for the anaerobic induction
RsbHLH25	1718	1724	part of a light responsive element
RsbHLH25	1506	1514	part of a light responsive element
RsbHLH25	769	774	cis-acting element involved in the abscisic acid responsiveness
RsbHLH25	1583	1588	cis-acting element involved in the abscisic acid responsiveness
RsbHLH25	239	244	cis-acting regulatory element involved in the MeJA-responsiveness
RsbHLH25	662	667	cis-acting regulatory element involved in the MeJA-responsiveness
RsbHLH25	1821	1826	cis-acting regulatory element involved in the MeJA-responsiveness
RsbHLH26	790	799	part of a light responsive element
RsbHLH26	508	514	cis-acting regulatory element involved in light responsiveness
RsbHLH26	738	744	cis-acting regulatory element involved in light responsiveness
RsbHLH26	1871	1877	cis-acting regulatory element involved in light responsiveness
RsbHLH26	670	676	light responsive element
RsbHLH26	1890	1898	part of a module for light response
RsbHLH26	1015	1021	MYB binding site involved in drought-inducibility
RsbHLH26	792	800	part of a light responsive element
RsbHLH26	1402	1411	part of a light responsive element
RsbHLH26	829	834	cis-acting regulatory element involved in the MeJA-responsiveness
RsbHLH26	1393	1402	part of a light responsive element
RsbHLH26	1533	1546	part of a light responsive module
RsbHLH26	341	349	part of a module for light response
RsbHLH26	1866	1871	cis-acting element involved in the abscisic acid responsiveness
RsbHLH26	705	714	part of a light responsive element
RsbHLH26	1391	1400	part of a light responsive element
RsbHLH26	824	829	cis-acting regulatory element involved in the MeJA-responsiveness
RsbHLH26	617	626	cis-acting element involved in defense and stress responsiveness
RsbHLH26	1123	1132	cis-acting element involved in defense and stress responsiveness
RsbHLH27	340	350	part of a light responsive element
RsbHLH27	1716	1724	part of a conserved DNA module involved in light responsiveness
RsbHLH27	376	382	auxin-responsive element
RsbHLH27	410	418	part of a module for light response
RsbHLH27	1432	1440	part of a module for light response
RsbHLH27	536	543	part of a light responsive element
RsbHLH27	458	464	cis-acting regulatory element involved in light responsiveness
RsbHLH27	491	497	cis-acting regulatory element involved in light responsiveness
RsbHLH27	506	512	cis-acting regulatory element involved in light responsiveness
RsbHLH27	999	1005	cis-acting regulatory element involved in light responsiveness
RsbHLH27	945	955	part of a light responsive element
RsbHLH27	1209	1216	cis-acting element involved in gibberellin-responsiveness
RsbHLH27	1833	1841	element involved in differentiation of the palisade mesophyll cells
RsbHLH27	1554	1563	cis-acting element involved in defense and stress responsiveness
RsbHLH27	453	458	cis-acting element involved in the abscisic acid responsiveness
RsbHLH27	486	491	cis-acting element involved in the abscisic acid responsiveness
RsbHLH27	501	506	cis-acting element involved in the abscisic acid responsiveness
RsbHLH27	428	436	part of a light responsive element
RsbHLH27	14	20	light responsive element
RsbHLH27	553	559	light responsive element
RsbHLH27	549	555	cis-acting regulatory element essential for the anaerobic induction
RsbHLH27	806	812	cis-acting regulatory element essential for the anaerobic induction
RsbHLH27	1285	1291	cis-acting regulatory element essential for the anaerobic induction
RsbHLH27	775	781	cis-acting regulatory element involved in light responsiveness
RsbHLH27	1365	1371	part of a conserved DNA module involved in light responsiveness
RsbHLH28	1480	1487	gibberellin-responsive element
RsbHLH28	514	520	part of a conserved DNA module involved in light responsiveness
RsbHLH28	703	710	light responsive element
RsbHLH28	567	572	cis-acting regulatory element involved in the MeJA-responsiveness
RsbHLH28	1547	1553	cis-acting element involved in low-temperature responsiveness
RsbHLH28	1087	1093	part of a conserved DNA module involved in light responsiveness
RsbHLH28	769	776	light responsive element
RsbHLH28	771	777	light responsive element
RsbHLH28	202	210	part of a light responsive element
RsbHLH28	230	238	part of a light responsive element
RsbHLH28	1423	1431	part of a light responsive element
RsbHLH28	954	960	MYB binding site involved in drought-inducibility
RsbHLH28	1725	1732	gibberellin-responsive element
RsbHLH28	227	236	part of a light responsive element
RsbHLH28	562	567	cis-acting regulatory element involved in the MeJA-responsiveness
RsbHLH29	1133	1139	auxin-responsive element
RsbHLH29	1141	1147	auxin-responsive element
RsbHLH29	100	108	part of a light responsive element
RsbHLH29	121	129	part of a light responsive element
RsbHLH29	677	686	cis-acting regulatory element involved in zein metabolism regulation
RsbHLH29	510	515	cis-acting element involved in the abscisic acid responsiveness
RsbHLH29	377	383	light responsive element
RsbHLH29	1271	1277	cis-acting regulatory element essential for the anaerobic induction
RsbHLH29	1591	1597	cis-acting regulatory element essential for the anaerobic induction
RsbHLH29	509	515	cis-acting regulatory element involved in light responsiveness
RsbHLH29	447	453	part of a conserved DNA module involved in light responsiveness
RsbHLH29	472	478	part of a conserved DNA module involved in light responsiveness
RsbHLH29	129	134	cis-acting regulatory element involved in the MeJA-responsiveness
RsbHLH29	602	611	cis-acting element involved in defense and stress responsiveness
RsbHLH29	1304	1312	part of a conserved DNA module involved in light responsiveness
RsbHLH29	1465	1471	part of a light responsive element
RsbHLH29	1359	1367	part of a light responsive element
RsbHLH29	160	166	MYB binding site involved in drought-inducibility
RsbHLH29	1451	1457	light responsive element
RsbHLH29	499	508	cis-acting regulatory element involved in light responsiveness
RsbHLH29	678	688	part of a light responsive element
RsbHLH29	758	768	part of a light responsive element
RsbHLH29	1751	1757	part of a conserved DNA module involved in light responsiveness
RsbHLH29	1399	1407	part of a light responsive element
RsbHLH29	1164	1170	cis-acting element involved in low-temperature responsiveness
RsbHLH29	124	129	cis-acting regulatory element involved in the MeJA-responsiveness
RsbHLH29	758	768	part of a light responsive element
RsbHLH29	762	770	part of a light responsive element
RsbHLH30	420	427	cis-regulatory element involved in endosperm expression
RsbHLH30	342	348	cis-acting regulatory element involved in light responsiveness
RsbHLH30	89	94	cis-acting regulatory element involved in the MeJA-responsiveness
RsbHLH30	908	913	cis-acting regulatory element involved in the MeJA-responsiveness
RsbHLH30	639	648	cis-acting element involved in salicylic acid responsiveness
RsbHLH30	559	565	cis-acting regulatory element essential for the anaerobic induction
RsbHLH30	1498	1504	cis-acting regulatory element involved in light responsiveness
RsbHLH30	1976	1982	cis-acting regulatory element involved in light responsiveness
RsbHLH30	2006	2012	cis-acting regulatory element involved in light responsiveness
RsbHLH30	546	553	gibberellin-responsive element
RsbHLH30	1499	1504	cis-acting element involved in the abscisic acid responsiveness
RsbHLH30	1505	1512	cis-acting element involved in the abscisic acid responsiveness
RsbHLH30	1518	1523	cis-acting element involved in the abscisic acid responsiveness
RsbHLH30	1511	1517	cis-acting regulatory element involved in light responsiveness
RsbHLH30	84	89	cis-acting regulatory element involved in the MeJA-responsiveness
RsbHLH30	903	908	cis-acting regulatory element involved in the MeJA-responsiveness
RsbHLH30	247	256	cis-acting regulatory element involved in circadian control
RsbHLH30	521	528	light responsive element
RsbHLH30	523	529	light responsive element
RsbHLH30	723	729	cis-acting regulatory element essential for the anaerobic induction
RsbHLH30	686	692	cis-acting regulatory element involved in light responsiveness
RsbHLH30	1511	1517	cis-acting regulatory element involved in light responsiveness
RsbHLH30	337	342	cis-acting element involved in the abscisic acid responsiveness
RsbHLH30	681	690	cis-acting element involved in the abscisic acid responsiveness
RsbHLH30	687	692	cis-acting element involved in the abscisic acid responsiveness
RsbHLH30	1511	1517	cis-acting element involved in the abscisic acid responsiveness
RsbHLH30	987	993	MYB binding site involved in drought-inducibility
RsbHLH31	780	786	part of a light responsive element
RsbHLH31	1825	1831	part of a light responsive element
RsbHLH31	1874	1881	MYB binding site involved in light responsiveness
RsbHLH31	513	521	part of a module for light response
RsbHLH31	1408	1416	part of a module for light response
RsbHLH31	1037	1044	light responsive element
RsbHLH31	1345	1354	part of a light responsive element
RsbHLH31	997	1003	cis-acting regulatory element involved in light responsiveness
RsbHLH31	1010	1016	cis-acting regulatory element involved in light responsiveness
RsbHLH31	358	366	cis-acting regulatory element involved in seed-specific regulation
RsbHLH31	1108	1114	cis-acting regulatory element involved in light responsiveness
RsbHLH31	1793	1798	cis-acting regulatory element involved in the MeJA-responsiveness
RsbHLH31	104	109	cis-acting regulatory element involved in the MeJA-responsiveness
RsbHLH31	796	804	part of a light responsive element
RsbHLH31	937	945	part of a light responsive element
RsbHLH31	305	311	part of a light responsive element
RsbHLH31	691	700	part of a conserved DNA module involved in light responsiveness
RsbHLH31	1005	1010	cis-acting element involved in the abscisic acid responsiveness
RsbHLH31	1103	1108	cis-acting element involved in the abscisic acid responsiveness
RsbHLH31	1651	1659	part of a module for light response
RsbHLH31	1197	1204	part of a light responsive element
RsbHLH31	829	838	cis-acting element involved in salicylic acid responsiveness
RsbHLH31	345	352	part of a light responsive element
RsbHLH31	1698	1704	part of a conserved DNA module involved in light responsiveness
RsbHLH31	99	104	cis-acting regulatory element involved in the MeJA-responsiveness
RsbHLH31	1788	1793	cis-acting regulatory element involved in the MeJA-responsiveness
RsbHLH32	172	181	cis-acting element involved in defense and stress responsiveness
RsbHLH32	582	588	cis-acting regulatory element related to meristem expression
RsbHLH32	119	129	part of a light responsive element
RsbHLH32	1039	1049	part of a light responsive element
RsbHLH32	1281	1289	part of a conserved DNA module involved in light responsiveness
RsbHLH32	342	348	cis-acting regulatory element essential for the anaerobic induction
RsbHLH32	649	658	cis-acting element involved in salicylic acid responsiveness
RsbHLH32	1755	1764	cis-acting element involved in salicylic acid responsiveness
RsbHLH32	228	234	light responsive element
RsbHLH32	1747	1752	cis-acting regulatory element involved in the MeJA-responsiveness
RsbHLH32	1976	1984	part of a light responsive element
RsbHLH32	181	186	cis-acting element involved in the abscisic acid responsiveness
RsbHLH32	1926	1931	cis-acting element involved in the abscisic acid responsiveness
RsbHLH32	234	240	part of a conserved DNA module involved in light responsiveness
RsbHLH32	857	863	part of a conserved DNA module involved in light responsiveness
RsbHLH32	60	67	gibberellin-responsive element
RsbHLH32	178	186	cis-acting regulatory element involved in light responsiveness
RsbHLH32	758	767	cis-acting regulatory element involved in light responsiveness
RsbHLH32	838	847	cis-acting regulatory element involved in light responsiveness
RsbHLH32	1766	1772	cis-acting regulatory element involved in light responsiveness
RsbHLH32	174	180	cis-acting regulatory element involved in light responsiveness
RsbHLH32	1919	1925	cis-acting regulatory element involved in light responsiveness
RsbHLH32	95	101	MYB binding site involved in drought-inducibility
RsbHLH32	382	388	cis-acting regulatory element essential for the anaerobic induction
RsbHLH32	1569	1575	light responsive element
RsbHLH32	1582	1588	light responsive element
RsbHLH32	1742	1747	cis-acting regulatory element involved in the MeJA-responsiveness
RsbHLH32	756	761	cis-acting element involved in the abscisic acid responsiveness
RsbHLH32	1919	1925	cis-acting element involved in the abscisic acid responsiveness
RsbHLH32	886	894	part of a module for light response
RsbHLH32	1723	1731	part of a module for light response
RsbHLH32	28	34	auxin-responsive element
RsbHLH32	755	761	cis-acting regulatory element involved in light responsiveness
RsbHLH32	1919	1925	cis-acting regulatory element involved in light responsiveness
RsbHLH33	380	386	auxin-responsive element
RsbHLH33	222	228	cis-acting regulatory element essential for the anaerobic induction
RsbHLH33	848	854	cis-acting regulatory element essential for the anaerobic induction
RsbHLH33	1068	1074	cis-acting regulatory element essential for the anaerobic induction
RsbHLH33	2005	2011	cis-acting regulatory element essential for the anaerobic induction
RsbHLH33	277	283	part of a conserved DNA module involved in light responsiveness
RsbHLH33	584	591	light responsive element
RsbHLH33	102	107	cis-acting regulatory element involved in the MeJA-responsiveness
RsbHLH33	27	33	cis-acting element involved in low-temperature responsiveness
RsbHLH33	1957	1963	cis-acting regulatory element related to meristem expression
RsbHLH33	134	139	cis-acting element involved in the abscisic acid responsiveness
RsbHLH33	382	391	cis-acting element involved in light responsiveness
RsbHLH33	1637	1643	MYB binding site involved in drought-inducibility
RsbHLH33	133	139	cis-acting regulatory element involved in light responsiveness
RsbHLH33	798	804	cis-acting regulatory element essential for the anaerobic induction
RsbHLH33	1683	1690	light responsive element
RsbHLH33	1685	1691	light responsive element
RsbHLH33	97	102	cis-acting regulatory element involved in the MeJA-responsiveness
RsbHLH33	1234.5	1243	element involved in differentiation of the palisade mesophyll cells
RsbHLH33	1052	1060	part of a light responsive element
RsbHLH33	1789	1797	part of a light responsive element
RsbHLH33	725	732	cis-acting regulatory element involved in auxin responsiveness
RsbHLH34	68	73	cis-acting regulatory element involved in the MeJA-responsiveness
RsbHLH34	78	83	cis-acting regulatory element involved in the MeJA-responsiveness
RsbHLH34	135	140	cis-acting regulatory element involved in the MeJA-responsiveness
RsbHLH34	1435	1440	cis-acting regulatory element involved in the MeJA-responsiveness
RsbHLH34	1471	1476	cis-acting regulatory element involved in the MeJA-responsiveness
RsbHLH34	1482	1487	cis-acting regulatory element involved in the MeJA-responsiveness
RsbHLH34	212	217	cis-acting regulatory element involved in the MeJA-responsiveness
RsbHLH34	125	134	cis-acting element involved in defense and stress responsiveness
RsbHLH34	1113	1122	cis-acting element involved in defense and stress responsiveness
RsbHLH34	465	473.5	cis-acting element involved in cell cycle regulation
RsbHLH34	1283	1290	cis-acting element involved in the abscisic acid responsiveness
RsbHLH34	1608	1616	part of a module for light response
RsbHLH34	1117	1123	part of a light responsive element
RsbHLH34	939	945	cis-acting regulatory element essential for the anaerobic induction
RsbHLH34	1038	1044	cis-acting regulatory element essential for the anaerobic induction
RsbHLH34	1859	1865	cis-acting regulatory element essential for the anaerobic induction
RsbHLH34	334	340	part of a conserved DNA module involved in light responsiveness
RsbHLH34	701	707	part of a conserved DNA module involved in light responsiveness
RsbHLH34	999	1005	part of a conserved DNA module involved in light responsiveness
RsbHLH34	207	212	cis-acting regulatory element involved in the MeJA-responsiveness
RsbHLH34	63	68	cis-acting regulatory element involved in the MeJA-responsiveness
RsbHLH34	73	78	cis-acting regulatory element involved in the MeJA-responsiveness
RsbHLH34	130	135	cis-acting regulatory element involved in the MeJA-responsiveness
RsbHLH34	1430	1435	cis-acting regulatory element involved in the MeJA-responsiveness
RsbHLH34	1466	1471	cis-acting regulatory element involved in the MeJA-responsiveness
RsbHLH34	1477	1482	cis-acting regulatory element involved in the MeJA-responsiveness
RsbHLH34	973	984	MYB binding site involved in flavonoid biosynthetic genes regulation
RsbHLH34	515	521	MYB binding site involved in drought-inducibility
RsbHLH34	713	721	part of a light responsive element
RsbHLH34	81	88	MYB binding site involved in light responsiveness
RsbHLH34	618	624	auxin-responsive element
RsbHLH34	1942	1948	light responsive element
RsbHLH35	1902	1907	cis-acting regulatory element involved in the MeJA-responsiveness
RsbHLH35	1832	1837	cis-acting regulatory element involved in the MeJA-responsiveness
RsbHLH35	1977	1985	part of a module for light response
RsbHLH35	1984	1991	MYB binding site involved in light responsiveness
RsbHLH35	1989	1995	cis-acting regulatory element essential for the anaerobic induction
RsbHLH35	2001	2009	part of a light responsive element
RsbHLH35	1827	1832	cis-acting regulatory element involved in the MeJA-responsiveness
RsbHLH35	1897	1902	cis-acting regulatory element involved in the MeJA-responsiveness
RsbHLH35	1578	1587	part of a conserved DNA module involved in light responsiveness
RsbHLH35	1775	1782	MYB binding site involved in light responsiveness
RsbHLH35	1630	1636	part of a conserved DNA module involved in light responsiveness
RsbHLH35	1999	2005	light responsive element
RsbHLH36	1713	1719	MYB binding site involved in drought-inducibility
RsbHLH36	1937	1943	MYB binding site involved in drought-inducibility
RsbHLH36	1239	1246	cis-regulatory element involved in endosperm expression
RsbHLH36	1387	1394	cis-regulatory element involved in endosperm expression
RsbHLH37	340	348	part of a module for light response
RsbHLH37	1223	1232	cis-acting regulatory element involved in zein metabolism regulation
RsbHLH37	1017	1022	cis-acting element involved in the abscisic acid responsiveness
RsbHLH37	20	26	part of a conserved DNA module involved in light responsiveness
RsbHLH37	24	30	part of a conserved DNA module involved in light responsiveness
RsbHLH37	1750	1756	cis-acting regulatory element essential for the anaerobic induction
RsbHLH37	953	959	cis-acting regulatory element involved in light responsiveness
RsbHLH37	60	66	cis-acting element involved in low-temperature responsiveness
RsbHLH37	349	355	cis-acting element involved in low-temperature responsiveness
RsbHLH37	1106	1116	light responsive element
RsbHLH37	1010	1016	cis-acting regulatory element involved in light responsiveness
RsbHLH37	758	768	part of a light responsive element
RsbHLH37	987	993	MYB binding site involved in drought-inducibility
RsbHLH37	356	364	part of a module for light response
RsbHLH37	1873	1881	part of a module for light response
RsbHLH37	1439	1447	part of a light responsive element
RsbHLH37	948	953	cis-acting element involved in the abscisic acid responsiveness
RsbHLH37	875	884	part of a conserved DNA module involved in light responsiveness
RsbHLH37	1121	1127	light responsive element
RsbHLH37	1152	1158	light responsive element
RsbHLH37	131	140	cis-acting element involved in salicylic acid responsiveness
RsbHLH37	346	352	cis-acting regulatory element essential for the anaerobic induction
RsbHLH37	1510	1516	cis-acting regulatory element essential for the anaerobic induction
RsbHLH38	1624	1634	part of a light responsive element
RsbHLH38	1200	1209	cis-acting regulatory element involved in circadian control
RsbHLH38	38	44	part of a conserved DNA module involved in light responsiveness
RsbHLH38	727	733	part of a conserved DNA module involved in light responsiveness
RsbHLH38	938	944	cis-acting regulatory element essential for the anaerobic induction
RsbHLH38	916	924	part of a light responsive element
RsbHLH38	1333	1342	part of a conserved DNA module involved in light responsiveness
RsbHLH38	774	781	MYB binding site involved in light responsiveness
RsbHLH38	448	457	cis-acting regulatory element involved in circadian control
RsbHLH38	1295	1303	element involved in differentiation of the palisade mesophyll cells
RsbHLH38	1029	1035	part of a conserved DNA module involved in light responsiveness
RsbHLH38	1324	1330	part of a conserved DNA module involved in light responsiveness
RsbHLH38	189	199	part of a light responsive element
RsbHLH38	768	779	part of a light responsive element
RsbHLH38	1941	1949	part of a module for light response
RsbHLH38	754	760	part of a light responsive element
RsbHLH39	678	683	cis-acting regulatory element involved in the MeJA-responsiveness
RsbHLH39	1055	1060	cis-acting regulatory element involved in the MeJA-responsiveness
RsbHLH39	1618	1623	cis-acting regulatory element involved in the MeJA-responsiveness
RsbHLH39	2013	2019	cis-acting element involved in low-temperature responsiveness
RsbHLH39	422	428	cis-acting regulatory element involved in light responsiveness
RsbHLH39	589	597	part of a light responsive element
RsbHLH39	1858	1863	cis-acting element involved in the abscisic acid responsiveness
RsbHLH39	95	104	cis-acting regulatory element involved in zein metabolism regulation
RsbHLH39	1491	1497	part of a light responsive element
RsbHLH39	219	225	part of a conserved DNA module involved in light responsiveness
RsbHLH39	498	504	part of a conserved DNA module involved in light responsiveness
RsbHLH39	264	273	part of a light responsive element
RsbHLH39	1709	1715	cis-acting regulatory element essential for the anaerobic induction
RsbHLH39	1251	1257	light responsive element
RsbHLH39	865	874	cis-acting element involved in defense and stress responsiveness
RsbHLH39	1613	1618	cis-acting regulatory element involved in the MeJA-responsiveness
RsbHLH39	673	678	cis-acting regulatory element involved in the MeJA-responsiveness
RsbHLH39	1050	1055	cis-acting regulatory element involved in the MeJA-responsiveness
RsbHLH39	1851	1857	cis-acting regulatory element involved in light responsiveness
RsbHLH39	234	240	cis-acting regulatory element related to meristem expression
RsbHLH39	411	420	cis-acting element involved in the abscisic acid responsiveness
RsbHLH39	417	422	cis-acting element involved in the abscisic acid responsiveness
RsbHLH39	1851	1857	cis-acting element involved in the abscisic acid responsiveness
RsbHLH39	680	689	cis-acting element involved in light responsiveness
RsbHLH39	635	641	auxin-responsive element
RsbHLH39	868	874	part of a light responsive element
RsbHLH39	254	261	gibberellin-responsive element
RsbHLH39	1851	1857	cis-acting regulatory element involved in light responsiveness
RsbHLH39	344	350	cis-acting regulatory element essential for the anaerobic induction
RsbHLH39	402	408	cis-acting regulatory element essential for the anaerobic induction
RsbHLH39	453	459	cis-acting regulatory element essential for the anaerobic induction
RsbHLH39	392	401	cis-acting element involved in salicylic acid responsiveness
RsbHLH39	1622	1631	cis-acting element involved in salicylic acid responsiveness
RsbHLH40	1587	1595	part of a light responsive element
RsbHLH40	822	828	cis-acting element involved in low-temperature responsiveness
RsbHLH40	1581	1586	cis-acting regulatory element involved in the MeJA-responsiveness
RsbHLH40	1202	1207	cis-acting regulatory element involved in the MeJA-responsiveness
RsbHLH40	1465	1470	cis-acting regulatory element involved in the MeJA-responsiveness
RsbHLH40	1085	1090	cis-acting element involved in the abscisic acid responsiveness
RsbHLH40	1326	1331	cis-acting element involved in the abscisic acid responsiveness
RsbHLH40	1578	1583	cis-acting element involved in the abscisic acid responsiveness
RsbHLH40	1709	1718	part of a conserved DNA module involved in light responsiveness
RsbHLH40	557	565	cis-acting regulatory element involved in seed-specific regulation
RsbHLH40	1566	1572	cis-acting regulatory element essential for the anaerobic induction
RsbHLH40	1078	1084	cis-acting regulatory element involved in light responsiveness
RsbHLH40	1319	1325	cis-acting regulatory element involved in light responsiveness
RsbHLH40	1571	1577	cis-acting regulatory element involved in light responsiveness
RsbHLH40	990	996	cis-acting element involved in low-temperature responsiveness
RsbHLH40	1197	1202	cis-acting regulatory element involved in the MeJA-responsiveness
RsbHLH40	1460	1465	cis-acting regulatory element involved in the MeJA-responsiveness
RsbHLH40	1576	1581	cis-acting regulatory element involved in the MeJA-responsiveness
RsbHLH40	581	590	cis-acting element involved in defense and stress responsiveness
RsbHLH40	755	763	part of a light responsive element
RsbHLH40	128	136	part of a conserved DNA module involved in light responsiveness
RsbHLH40	1989	1997	part of a module for light response
RsbHLH40	1078	1084	cis-acting element involved in the abscisic acid responsiveness
RsbHLH40	1571	1577	cis-acting element involved in the abscisic acid responsiveness
RsbHLH40	1287	1293	cis-acting regulatory element essential for the anaerobic induction
RsbHLH40	1429	1435	cis-acting regulatory element essential for the anaerobic induction
RsbHLH40	1721	1728	gibberellin-responsive element
RsbHLH40	1078	1084	cis-acting regulatory element involved in light responsiveness
RsbHLH40	1571	1577	cis-acting regulatory element involved in light responsiveness
RsbHLH40	1674	1683	part of a light responsive element
RsbHLH41	625	634	cis-acting element involved in cell cycle regulation
RsbHLH41	1180	1186	cis-acting regulatory element involved in light responsiveness
RsbHLH41	922	927	cis-acting regulatory element involved in the MeJA-responsiveness
RsbHLH41	224	230	part of a conserved DNA module involved in light responsiveness
RsbHLH41	829	835	part of a conserved DNA module involved in light responsiveness
RsbHLH41	1660	1666	cis-acting regulatory element essential for the anaerobic induction
RsbHLH41	1664	1670	MYB binding site involved in drought-inducibility
RsbHLH41	970	975	cis-acting element involved in the abscisic acid responsiveness
RsbHLH41	1701	1706	cis-acting element involved in the abscisic acid responsiveness
RsbHLH41	355	362	cis-acting element involved in gibberellin-responsiveness
RsbHLH41	963	969	cis-acting regulatory element involved in light responsiveness
RsbHLH41	1694	1700	cis-acting regulatory element involved in light responsiveness
RsbHLH41	917	922	cis-acting regulatory element involved in the MeJA-responsiveness
RsbHLH41	746	755	cis-acting element involved in salicylic acid responsiveness
RsbHLH41	1863	1869	light responsive element
RsbHLH41	1694	1700	cis-acting regulatory element involved in light responsiveness
RsbHLH41	1773	1779	cis-acting regulatory element involved in light responsiveness
RsbHLH41	1403	1409	cis-acting regulatory element essential for the anaerobic induction
RsbHLH41	1453	1459	cis-acting regulatory element essential for the anaerobic induction
RsbHLH41	396	402	MYB binding site involved in drought-inducibility
RsbHLH41	410	416	MYB binding site involved in drought-inducibility
RsbHLH41	1175	1180	cis-acting element involved in the abscisic acid responsiveness
RsbHLH41	1694	1700	cis-acting element involved in the abscisic acid responsiveness
RsbHLH42	380	385	cis-acting regulatory element involved in the MeJA-responsiveness
RsbHLH42	760	766	cis-acting element involved in low-temperature responsiveness
RsbHLH42	27	33	cis-acting regulatory element involved in light responsiveness
RsbHLH42	179	185	cis-acting regulatory element involved in light responsiveness
RsbHLH42	27	33	cis-acting element involved in the abscisic acid responsiveness
RsbHLH42	28	33	cis-acting element involved in the abscisic acid responsiveness
RsbHLH42	1658	1663	cis-acting element involved in the abscisic acid responsiveness
RsbHLH42	239	245	auxin-responsive element
RsbHLH42	694	700	part of a conserved DNA module involved in light responsiveness
RsbHLH42	988	994	part of a conserved DNA module involved in light responsiveness
RsbHLH42	27	33	cis-acting regulatory element involved in light responsiveness
RsbHLH42	1949	1955	cis-acting regulatory element essential for the anaerobic induction
RsbHLH42	932	938	light responsive element
RsbHLH42	1110	1119	cis-acting regulatory element involved in circadian control
RsbHLH42	375	380	cis-acting regulatory element involved in the MeJA-responsiveness
RsbHLH42	414	423	part of a light responsive element
RsbHLH42	1651	1657	cis-acting regulatory element involved in light responsiveness
RsbHLH42	606	612	cis-acting regulatory element related to meristem expression
RsbHLH42	174	179	cis-acting element involved in the abscisic acid responsiveness
RsbHLH42	1651	1657	cis-acting element involved in the abscisic acid responsiveness
RsbHLH42	1469	1476	gibberellin-responsive element
RsbHLH42	1161	1169	part of a conserved DNA module involved in light responsiveness
RsbHLH42	1513	1519	part of a conserved DNA module involved in light responsiveness
RsbHLH42	1881	1887	part of a conserved DNA module involved in light responsiveness
RsbHLH42	1651	1657	cis-acting regulatory element involved in light responsiveness
RsbHLH42	880	886	light responsive element
RsbHLH42	1109	1116	part of a light responsive element
RsbHLH43	1166	1172	cis-acting regulatory element related to meristem expression
RsbHLH43	331	341.5	MYB binding site involved in flavonoid biosynthetic genes regulation
RsbHLH43	1158	1168	part of a light responsive element
RsbHLH43	1159	1167	part of a light responsive element
RsbHLH43	322	327	cis-acting regulatory element involved in the MeJA-responsiveness
RsbHLH43	782	788	part of a conserved DNA module involved in light responsiveness
RsbHLH43	766	773	gibberellin-responsive element
RsbHLH43	2009	2015	cis-acting regulatory element essential for the anaerobic induction
RsbHLH43	50	59	part of a conserved DNA module involved in light responsiveness
RsbHLH43	864	873	cis-acting regulatory element involved in zein metabolism regulation
RsbHLH43	1182	1189	gibberellin-responsive element
RsbHLH43	347	355	part of a conserved DNA module involved in light responsiveness
RsbHLH43	317	322	cis-acting regulatory element involved in the MeJA-responsiveness
RsbHLH43	744	750	cis-acting element involved in low-temperature responsiveness
RsbHLH43	1022	1028	part of a conserved DNA module involved in light responsiveness
RsbHLH43	1195	1201	part of a conserved DNA module involved in light responsiveness
RsbHLH43	397	403	cis-acting regulatory element essential for the anaerobic induction
RsbHLH43	1468	1474	cis-acting regulatory element essential for the anaerobic induction
RsbHLH43	166	172	light responsive element
RsbHLH43	1713	1721	part of a light responsive element
RsbHLH43	957	963	auxin-responsive element
RsbHLH43	1546	1552	part of a light responsive element
RsbHLH43	1247	1258	part of a light responsive element
RsbHLH43	1282	1291	part of a conserved DNA module involved in light responsiveness
RsbHLH44	230	235	cis-acting regulatory element involved in the MeJA-responsiveness
RsbHLH44	1048	1053	cis-acting regulatory element involved in the MeJA-responsiveness
RsbHLH44	1508	1513	cis-acting regulatory element involved in the MeJA-responsiveness
RsbHLH44	454	460	cis-acting element involved in low-temperature responsiveness
RsbHLH44	1401	1407	cis-acting element involved in low-temperature responsiveness
RsbHLH44	399	405	enhancer-like element involved in anoxic specific inducibility
RsbHLH44	536	542	cis-acting regulatory element related to meristem expression
RsbHLH44	370	377	cis-acting element involved in the abscisic acid responsiveness
RsbHLH44	1865	1874	cis-acting element involved in the abscisic acid responsiveness
RsbHLH44	1942	1950	part of a module for light response
RsbHLH44	131	137	MYB binding site involved in drought-inducibility
RsbHLH44	1126	1135	wound-responsive element
RsbHLH44	607	615	part of a conserved DNA module involved in light responsiveness
RsbHLH44	253	260	gibberellin-responsive element
RsbHLH44	960	966	cis-acting regulatory element involved in light responsiveness
RsbHLH44	1506	1512	cis-acting regulatory element involved in light responsiveness
RsbHLH44	322	328	cis-acting regulatory element essential for the anaerobic induction
RsbHLH44	563	569	cis-acting regulatory element essential for the anaerobic induction
RsbHLH44	365	371	light responsive element
RsbHLH44	1915	1925	part of a light response element
RsbHLH44	225	230	cis-acting regulatory element involved in the MeJA-responsiveness
RsbHLH44	1043	1048	cis-acting regulatory element involved in the MeJA-responsiveness
RsbHLH44	1503	1508	cis-acting regulatory element involved in the MeJA-responsiveness
RsbHLH44	1050	1059	part of a light responsive element
RsbHLH44	1378	1388	part of a light responsive element
RsbHLH44	203	212	cis-acting element involved in the abscisic acid responsiveness
RsbHLH44	1501	1506	cis-acting element involved in the abscisic acid responsiveness
RsbHLH44	593	601	part of a light responsive element
RsbHLH44	807	813	cis-acting regulatory element essential for the anaerobic induction
RsbHLH44	1594	1600	cis-acting regulatory element essential for the anaerobic induction
RsbHLH44	1766	1772	cis-acting regulatory element essential for the anaerobic induction
RsbHLH44	1043	1051	cis-acting regulatory element involved in seed-specific regulation
RsbHLH45	1095	1100	cis-acting regulatory element involved in the MeJA-responsiveness
RsbHLH45	1423	1429	cis-acting element involved in low-temperature responsiveness
RsbHLH45	1007	1013	cis-acting regulatory element involved in light responsiveness
RsbHLH45	1173	1182	wound-responsive element
RsbHLH45	1867	1876	cis-acting element involved in the abscisic acid responsiveness
RsbHLH45	687	695	part of a conserved DNA module involved in light responsiveness
RsbHLH45	1097	1106	part of a light responsive element
RsbHLH45	1400	1410	part of a light responsive element
RsbHLH45	1090	1095	cis-acting regulatory element involved in the MeJA-responsiveness
RsbHLH45	1917	1927	part of a light response element
RsbHLH45	853	859	cis-acting regulatory element essential for the anaerobic induction
RsbHLH45	1314	1320	cis-acting regulatory element essential for the anaerobic induction
RsbHLH45	1596	1602	cis-acting regulatory element essential for the anaerobic induction
RsbHLH45	1768	1774	cis-acting regulatory element essential for the anaerobic induction
RsbHLH45	1090	1098	cis-acting regulatory element involved in seed-specific regulation
RsbHLH45	542	550	part of a module for light response
RsbHLH45	1269	1276	gibberellin-responsive element
RsbHLH46	1554	1559	cis-acting regulatory element involved in the MeJA-responsiveness
RsbHLH46	307	313	cis-acting regulatory element involved in light responsiveness
RsbHLH46	1463	1473	cis-acting regulatory element involved in light responsiveness
RsbHLH46	373	379	MYB binding site involved in drought-inducibility
RsbHLH46	1535	1545	cis-acting regulatory element involved in zein metabolism regulation
RsbHLH46	522	531	cis-acting element involved in light responsiveness
RsbHLH46	307	313	cis-acting element involved in the abscisic acid responsiveness
RsbHLH46	308	313	cis-acting element involved in the abscisic acid responsiveness
RsbHLH46	663	670	cis-acting element involved in the abscisic acid responsiveness
RsbHLH46	1339	1346	cis-acting element involved in the abscisic acid responsiveness
RsbHLH46	494	500	part of a light responsive element
RsbHLH46	529	535	part of a conserved DNA module involved in light responsiveness
RsbHLH46	547	555	cis-acting regulatory element involved in seed-specific regulation
RsbHLH46	481	487	cis-acting regulatory element essential for the anaerobic induction
RsbHLH46	1917	1923	cis-acting regulatory element essential for the anaerobic induction
RsbHLH46	307	313	cis-acting regulatory element involved in light responsiveness
RsbHLH46	725	732	light responsive element
RsbHLH46	757	763	light responsive element
RsbHLH46	574	583	cis-acting element involved in salicylic acid responsiveness
RsbHLH46	1549	1554	cis-acting regulatory element involved in the MeJA-responsiveness
RsbHLH46	681	688	cis-acting element involved in the abscisic acid responsiveness
RsbHLH46	710	717	cis-acting element involved in the abscisic acid responsiveness
RsbHLH46	707	717	part of a light responsive element
RsbHLH46	13	20	gibberellin-responsive element
RsbHLH46	1454	1463	cis-acting regulatory element involved in light responsiveness
RsbHLH46	554	560	light responsive element
RsbHLH46	1956	1962	light responsive element
RsbHLH47	629	635	cis-acting element involved in low-temperature responsiveness
RsbHLH47	970	979	part of a light responsive element
RsbHLH47	971	977	cis-acting regulatory element involved in light responsiveness
RsbHLH47	813	818	cis-acting regulatory element involved in the MeJA-responsiveness
RsbHLH47	196	206.5	MYB binding site involved in flavonoid biosynthetic genes regulation
RsbHLH47	855	863	part of a light responsive element
RsbHLH47	1220	1227	gibberellin-responsive element
RsbHLH47	969	978	cis-acting element involved in the abscisic acid responsiveness
RsbHLH47	971	977	cis-acting element involved in the abscisic acid responsiveness
RsbHLH47	972	977	cis-acting element involved in the abscisic acid responsiveness
RsbHLH47	1152	1160	part of a module for light response
RsbHLH47	1738	1747	cis-acting regulatory element involved in zein metabolism regulation
RsbHLH47	853	861	part of a light responsive element
RsbHLH47	1025	1032	part of a light responsive element
RsbHLH47	969	978	cis-acting regulatory element involved in light responsiveness
RsbHLH47	971	977	cis-acting regulatory element involved in light responsiveness
RsbHLH47	692	698	cis-acting regulatory element essential for the anaerobic induction
RsbHLH47	796	802	cis-acting regulatory element essential for the anaerobic induction
RsbHLH47	960	969	part of a light responsive element
RsbHLH47	808	813	cis-acting regulatory element involved in the MeJA-responsiveness
RsbHLH47	1432	1442	part of a light responsive element
RsbHLH47	423	432	part of a conserved DNA module involved in light responsiveness
RsbHLH47	1721	1731	part of a light responsive element
RsbHLH47	14	23	cis-acting element involved in light responsiveness
RsbHLH47	1917	1923	light responsive element
RsbHLH47	1424	1430	part of a conserved DNA module involved in light responsiveness
RsbHLH47	1676	1682	part of a conserved DNA module involved in light responsiveness
RsbHLH47	1332	1338	cis-acting regulatory element essential for the anaerobic induction
RsbHLH48	526	532	light responsive element
RsbHLH48	1940	1949	cis-acting element involved in salicylic acid responsiveness
RsbHLH48	282	288	cis-acting regulatory element essential for the anaerobic induction
RsbHLH48	108	114	part of a conserved DNA module involved in light responsiveness
RsbHLH48	1962	1968	cis-acting element involved in low-temperature responsiveness
RsbHLH48	42	52	part of a light responsive element
RsbHLH48	1892	1898	part of a conserved DNA module involved in light responsiveness
RsbHLH48	167	177	cis-acting regulatory element involved in circadian control
RsbHLH48	568	575	cis-acting regulatory element involved in auxin responsiveness
RsbHLH49	1012	1018	auxin-responsive element
RsbHLH49	1029	1035	auxin-responsive element
RsbHLH49	1991	2004	part of a light responsive module
RsbHLH49	881	887	cis-acting regulatory element essential for the anaerobic induction
RsbHLH49	1472	1478	cis-acting regulatory element essential for the anaerobic induction
RsbHLH49	424	430	part of a conserved DNA module involved in light responsiveness
RsbHLH49	1250	1256	cis-acting regulatory element involved in light responsiveness
RsbHLH49	1368	1374	cis-acting regulatory element involved in light responsiveness
RsbHLH49	112	117	cis-acting regulatory element involved in the MeJA-responsiveness
RsbHLH49	677	682	cis-acting regulatory element involved in the MeJA-responsiveness
RsbHLH49	1534	1543	cis-acting regulatory element involved in circadian control
RsbHLH49	1247	1254	MYB binding site involved in light responsiveness
RsbHLH49	1188	1197	cis-acting element involved in the abscisic acid responsiveness
RsbHLH49	1194	1199	cis-acting element involved in the abscisic acid responsiveness
RsbHLH49	1245	1250	cis-acting element involved in the abscisic acid responsiveness
RsbHLH49	1363	1368	cis-acting element involved in the abscisic acid responsiveness
RsbHLH49	398	406	part of a light responsive element
RsbHLH49	725	732	part of a light responsive element
RsbHLH49	1032	1039	part of a light responsive element
RsbHLH49	1193	1199	cis-acting regulatory element involved in light responsiveness
RsbHLH49	1998	2004	cis-acting regulatory element essential for the anaerobic induction
RsbHLH49	1259	1265	cis-acting element involved in low-temperature responsiveness
RsbHLH49	107	112	cis-acting regulatory element involved in the MeJA-responsiveness
RsbHLH49	672	677	cis-acting regulatory element involved in the MeJA-responsiveness
RsbHLH49	1700	1709	cis-acting element involved in defense and stress responsiveness
RsbHLH50	1632	1641	cis-acting element involved in defense and stress responsiveness
RsbHLH50	126	135	cis-acting regulatory element involved in circadian control
RsbHLH50	1902	1908	cis-acting regulatory element related to meristem expression
RsbHLH50	353	359	part of a light responsive element
RsbHLH50	691	697	cis-acting regulatory element essential for the anaerobic induction
RsbHLH50	696	702	cis-acting regulatory element essential for the anaerobic induction
RsbHLH50	486	492	cis-acting regulatory element involved in light responsiveness
RsbHLH50	931	938	gibberellin-responsive element
RsbHLH50	1528	1534	light responsive element
RsbHLH50	1962	1971	cis-acting element involved in salicylic acid responsiveness
RsbHLH50	856	866	part of a light responsive element
RsbHLH50	845	852	cis-acting regulatory element involved in auxin responsiveness
RsbHLH50	645	651	auxin-responsive element
RsbHLH50	894	902	part of a conserved DNA module involved in light responsiveness
RsbHLH50	693	700	gibberellin-responsive element
RsbHLH50	1611	1617	part of a conserved DNA module involved in light responsiveness
RsbHLH50	1644	1650	part of a conserved DNA module involved in light responsiveness
RsbHLH50	68	74	cis-acting regulatory element essential for the anaerobic induction
RsbHLH50	527	533	cis-acting regulatory element essential for the anaerobic induction
RsbHLH51	741	746	cis-acting regulatory element involved in the MeJA-responsiveness
RsbHLH51	682	690	part of a light responsive element
RsbHLH51	1488	1494	cis-acting element involved in low-temperature responsiveness
RsbHLH51	91	100	part of a conserved DNA module involved in light responsiveness
RsbHLH51	160	165	cis-acting element involved in the abscisic acid responsiveness
RsbHLH51	856	862	MYB binding site involved in drought-inducibility
RsbHLH51	480	486	auxin-responsive element
RsbHLH51	1238	1245	gibberellin-responsive element
RsbHLH51	159	165	cis-acting regulatory element involved in light responsiveness
RsbHLH51	736	741	cis-acting regulatory element involved in the MeJA-responsiveness
RsbHLH51	103	112	cis-acting regulatory element involved in circadian control
RsbHLH51	148	157	part of a light responsive element
RsbHLH51	729	738	cis-acting regulatory element involved in zein metabolism regulation
RsbHLH51	934	943	cis-acting regulatory element involved in zein metabolism regulation
RsbHLH51	1277	1283	cis-acting regulatory element essential for the anaerobic induction
RsbHLH51	1629	1635	part of a conserved DNA module involved in light responsiveness
RsbHLH51	1782	1788	part of a conserved DNA module involved in light responsiveness
RsbHLH51	1141	1147	light responsive element
RsbHLH52	683	688	cis-acting regulatory element involved in the MeJA-responsiveness
RsbHLH52	673	679	cis-acting regulatory element involved in light responsiveness
RsbHLH52	1761	1767	cis-acting regulatory element involved in light responsiveness
RsbHLH52	211	217	part of a conserved DNA module involved in light responsiveness
RsbHLH52	442	448	part of a conserved DNA module involved in light responsiveness
RsbHLH52	126	132	cis-acting regulatory element involved in light responsiveness
RsbHLH52	673	679	cis-acting regulatory element involved in light responsiveness
RsbHLH52	1371	1378	gibberellin-responsive element
RsbHLH52	531	537	cis-acting regulatory element essential for the anaerobic induction
RsbHLH52	773	779	cis-acting regulatory element essential for the anaerobic induction
RsbHLH52	1044	1050	light responsive element
RsbHLH52	920	929	part of a conserved DNA module involved in light responsiveness
RsbHLH52	673	679	cis-acting element involved in the abscisic acid responsiveness
RsbHLH52	674	679	cis-acting element involved in the abscisic acid responsiveness
RsbHLH52	1294	1299	cis-acting element involved in the abscisic acid responsiveness
RsbHLH52	988	997	cis-acting regulatory element involved in zein metabolism regulation
RsbHLH52	732	738	auxin-responsive element
RsbHLH52	1156	1162	auxin-responsive element
RsbHLH52	626	632	part of a light responsive element
RsbHLH52	241	247	cis-acting regulatory element related to meristem expression
RsbHLH52	678	683	cis-acting regulatory element involved in the MeJA-responsiveness
RsbHLH52	1508	1517	part of a light responsive element
RsbHLH52	960	966	cis-acting element involved in low-temperature responsiveness
RsbHLH52	1287	1293	cis-acting regulatory element involved in light responsiveness
RsbHLH52	1310	1316	part of a conserved DNA module involved in light responsiveness
RsbHLH52	1753	1761	cis-acting regulatory element involved in light responsiveness
RsbHLH52	291	298	gibberellin-responsive element
RsbHLH52	1009	1015	cis-acting regulatory element essential for the anaerobic induction
RsbHLH52	1099	1105	cis-acting regulatory element essential for the anaerobic induction
RsbHLH52	1581	1588	part of a light responsive element
RsbHLH52	1756	1761	cis-acting element involved in the abscisic acid responsiveness
RsbHLH52	927	933	auxin-responsive element
RsbHLH52	216	223	MYB binding site involved in light responsiveness
RsbHLH53	956	964	part of a light responsive element
RsbHLH53	1768	1778	part of a light responsive element
RsbHLH53	1769	1777	part of a light responsive element
RsbHLH53	1260	1265	cis-acting regulatory element involved in the MeJA-responsiveness
RsbHLH53	907	912	cis-acting regulatory element involved in the MeJA-responsiveness
RsbHLH53	491	497	cis-acting element involved in low-temperature responsiveness
RsbHLH53	648	654	cis-acting regulatory element essential for the anaerobic induction
RsbHLH53	1123	1129	light responsive element
RsbHLH53	1767	1775	part of a light responsive element
RsbHLH53	1021	1029	part of a module for light response
RsbHLH53	1059	1067	part of a module for light response
RsbHLH53	1219	1226	MYB binding site involved in light responsiveness
RsbHLH53	902	907	cis-acting regulatory element involved in the MeJA-responsiveness
RsbHLH53	1255	1260	cis-acting regulatory element involved in the MeJA-responsiveness
RsbHLH53	1822	1831	cis-acting element involved in defense and stress responsiveness
RsbHLH53	1441	1447	part of a conserved DNA module involved in light responsiveness
RsbHLH53	1271	1279	part of a light responsive element
RsbHLH53	665	671	MYB binding site involved in drought-inducibility
RsbHLH53	69	75	part of a light responsive element
RsbHLH53	90	96	part of a light responsive element
RsbHLH53	104	110	part of a light responsive element
RsbHLH53	1825	1831	part of a light responsive element
RsbHLH54	1014	1020	cis-acting regulatory element involved in light responsiveness
RsbHLH54	1122	1130	part of a light responsive element
RsbHLH54	801	808	part of a light responsive element
RsbHLH54	1523	1528	cis-acting regulatory element involved in the MeJA-responsiveness
RsbHLH54	279	285	part of a conserved DNA module involved in light responsiveness
RsbHLH54	351	357	part of a conserved DNA module involved in light responsiveness
RsbHLH54	1602	1612	part of a light responsive element
RsbHLH54	566	572	auxin-responsive element
RsbHLH54	1884	1891	MYB binding site involved in light responsiveness
RsbHLH54	882	889	gibberellin-responsive element
RsbHLH54	1439	1445	light responsive element
RsbHLH54	1203	1211	part of a light responsive element
RsbHLH54	156	161	cis-acting regulatory element involved in the MeJA-responsiveness
RsbHLH54	1529	1535	cis-acting regulatory element involved in light responsiveness
RsbHLH54	151	156	cis-acting regulatory element involved in the MeJA-responsiveness
RsbHLH54	1285	1292	part of a light responsive element
RsbHLH54	1344	1351	part of a light responsive element
RsbHLH54	1582	1591	part of a light responsive element
RsbHLH54	1938	1948	light responsive element
RsbHLH54	38	44	cis-acting regulatory element essential for the anaerobic induction
RsbHLH54	1576	1584	part of a module for light response
RsbHLH54	1899	1908	part of a conserved DNA module involved in light responsiveness
RsbHLH54	1652	1660	part of a light responsive element
RsbHLH54	1518	1523	cis-acting regulatory element involved in the MeJA-responsiveness
RsbHLH54	382	391	cis-acting element involved in defense and stress responsiveness
RsbHLH54	1009	1014	cis-acting element involved in the abscisic acid responsiveness
RsbHLH54	1530	1535	cis-acting element involved in the abscisic acid responsiveness
RsbHLH55	629	635	part of a conserved DNA module involved in light responsiveness
RsbHLH55	1402	1407	cis-acting regulatory element involved in the MeJA-responsiveness
RsbHLH55	276	285	cis-acting element involved in salicylic acid responsiveness
RsbHLH55	1730	1739	cis-acting regulatory element involved in light responsiveness
RsbHLH55	1634	1643	part of a light responsive element
RsbHLH55	1286	1293	MYB binding site involved in light responsiveness
RsbHLH55	1693	1699	light responsive element
RsbHLH55	1195	1201	part of a light responsive element
RsbHLH55	1589	1595	part of a light responsive element
RsbHLH55	400	409	cis-acting element involved in defense and stress responsiveness
RsbHLH55	720	725	cis-acting element involved in the abscisic acid responsiveness
RsbHLH55	1656	1661	cis-acting element involved in the abscisic acid responsiveness
RsbHLH55	1831	1836	cis-acting element involved in the abscisic acid responsiveness
RsbHLH55	1967	1972	cis-acting element involved in the abscisic acid responsiveness
RsbHLH55	1059	1072	light responsive element
RsbHLH55	718	723	cis-acting regulatory element involved in the MeJA-responsiveness
RsbHLH55	1937	1943	cis-acting regulatory element related to meristem expression
RsbHLH55	713	718	cis-acting regulatory element involved in the MeJA-responsiveness
RsbHLH55	135	141	cis-acting regulatory element essential for the anaerobic induction
RsbHLH55	713	719	cis-acting regulatory element involved in light responsiveness
RsbHLH55	960	966	cis-acting regulatory element involved in light responsiveness
RsbHLH55	1824	1830	cis-acting regulatory element involved in light responsiveness
RsbHLH55	1960	1966	cis-acting regulatory element involved in light responsiveness
RsbHLH55	972	979	cis-acting regulatory element involved in auxin responsiveness
RsbHLH55	1278	1284	light responsive element
RsbHLH55	1815	1821	light responsive element
RsbHLH55	27	33	part of a light responsive element
RsbHLH55	1649	1655	cis-acting regulatory element involved in light responsiveness
RsbHLH55	1719	1729	cis-acting regulatory element involved in light responsiveness
RsbHLH55	1824	1830	cis-acting regulatory element involved in light responsiveness
RsbHLH55	1960	1966	cis-acting regulatory element involved in light responsiveness
RsbHLH55	1596	1605	cis-acting element involved in light responsiveness
RsbHLH55	961	966	cis-acting element involved in the abscisic acid responsiveness
RsbHLH55	1824	1830	cis-acting element involved in the abscisic acid responsiveness
RsbHLH55	1960	1966	cis-acting element involved in the abscisic acid responsiveness
RsbHLH55	1397	1402	cis-acting regulatory element involved in the MeJA-responsiveness
RsbHLH55	43	49	cis-acting regulatory element related to meristem expression
RsbHLH56	814	819	cis-acting regulatory element involved in the MeJA-responsiveness
RsbHLH56	1716	1726	part of a light responsive element
RsbHLH56	1758	1768	part of a light responsive element
RsbHLH56	256	261	cis-acting regulatory element involved in the MeJA-responsiveness
RsbHLH56	277	282	cis-acting regulatory element involved in the MeJA-responsiveness
RsbHLH56	674	680	part of a light responsive element
RsbHLH56	682	688	part of a light responsive element
RsbHLH56	1439	1445	part of a light responsive element
RsbHLH56	1903	1912	cis-acting element involved in defense and stress responsiveness
RsbHLH56	929	937	part of a conserved DNA module involved in light responsiveness
RsbHLH56	122	128	cis-acting element involved in low-temperature responsiveness
RsbHLH56	1080	1086	cis-acting element involved in low-temperature responsiveness
RsbHLH56	96	102	auxin-responsive element
RsbHLH56	1696	1705	cis-acting element involved in salicylic acid responsiveness
RsbHLH56	549	555	part of a conserved DNA module involved in light responsiveness
RsbHLH56	573	579	part of a conserved DNA module involved in light responsiveness
RsbHLH56	1411	1420	part of a conserved DNA module involved in light responsiveness
RsbHLH56	1219	1225	light responsive element
RsbHLH56	251	256	cis-acting regulatory element involved in the MeJA-responsiveness
RsbHLH56	272	277	cis-acting regulatory element involved in the MeJA-responsiveness
RsbHLH56	1679	1687	part of a module for light response
RsbHLH56	287	293	cis-acting regulatory element related to meristem expression
RsbHLH56	809	814	cis-acting regulatory element involved in the MeJA-responsiveness
RsbHLH56	1944	1953	cis-acting element involved in defense and stress responsiveness
RsbHLH56	1987	1993	part of a conserved DNA module involved in light responsiveness
RsbHLH57	452	458	part of a conserved DNA module involved in light responsiveness
RsbHLH57	474	480	part of a conserved DNA module involved in light responsiveness
RsbHLH57	611	621	cis-acting regulatory element involved in zein metabolism regulation
RsbHLH57	669	676	MYB binding site involved in light responsiveness
RsbHLH57	1481	1489	part of a light responsive element
RsbHLH57	525	532	part of a light responsive element
RsbHLH57	564	570	light responsive element
RsbHLH57	1267	1274	light responsive element
RsbHLH57	1754	1760	cis-acting regulatory element essential for the anaerobic induction
RsbHLH57	1530	1536	part of a conserved DNA module involved in light responsiveness
RsbHLH57	1571	1577	part of a conserved DNA module involved in light responsiveness
RsbHLH57	87	96	cis-acting element involved in salicylic acid responsiveness
RsbHLH57	473	482	part of a conserved DNA module involved in light responsiveness
RsbHLH57	1968	1975	part of a light responsive element
RsbHLH57	515	522	cis-acting element involved in gibberellin-responsiveness
RsbHLH57	1887	1895	part of a module for light response
RsbHLH57	218	224	cis-acting regulatory element essential for the anaerobic induction
RsbHLH57	849	855	cis-acting regulatory element essential for the anaerobic induction
RsbHLH58	100	106	part of a conserved DNA module involved in light responsiveness
RsbHLH58	673	679	part of a conserved DNA module involved in light responsiveness
RsbHLH58	690	696	part of a conserved DNA module involved in light responsiveness
RsbHLH58	739	745	part of a conserved DNA module involved in light responsiveness
RsbHLH58	224	230	cis-acting regulatory element essential for the anaerobic induction
RsbHLH58	1386	1394	part of a module for light response
RsbHLH58	602	608	part of a light responsive element
RsbHLH58	510	519	wound-responsive element
RsbHLH58	1643	1648	cis-acting regulatory element involved in the MeJA-responsiveness
RsbHLH58	282	287	cis-acting element involved in the abscisic acid responsiveness
RsbHLH58	1915	1922	cis-regulatory element involved in endosperm expression
RsbHLH58	26	32	cis-acting regulatory element involved in light responsiveness
RsbHLH58	275	281	cis-acting regulatory element involved in light responsiveness
RsbHLH58	1638	1643	cis-acting regulatory element involved in the MeJA-responsiveness
RsbHLH58	1438	1444	part of a conserved DNA module involved in light responsiveness
RsbHLH58	752	760	cis-acting regulatory element involved in zein metabolism regulation
RsbHLH58	1148	1157	cis-acting element involved in salicylic acid responsiveness
RsbHLH58	1296	1305	cis-acting element involved in salicylic acid responsiveness
RsbHLH58	49	55	cis-acting regulatory element essential for the anaerobic induction
RsbHLH58	916	925	part of a conserved DNA module involved in light responsiveness
RsbHLH58	1588	1597	cis-acting element involved in defense and stress responsiveness
RsbHLH58	27	32	cis-acting element involved in the abscisic acid responsiveness
RsbHLH59	1684	1690	part of a light responsive element
RsbHLH59	329	334	cis-acting element involved in the abscisic acid responsiveness
RsbHLH59	412	419	gibberellin-responsive element
RsbHLH59	1594	1601	MYB binding site involved in light responsiveness
RsbHLH59	1747	1753	cis-acting regulatory element essential for the anaerobic induction
RsbHLH59	252	260	part of a module for light response
RsbHLH59	1304	1311	light responsive element
RsbHLH59	855	860	cis-acting regulatory element involved in the MeJA-responsiveness
RsbHLH59	353	363	light responsive element
RsbHLH59	126	133	part of a light responsive element
RsbHLH59	975	982	cis-acting regulatory element involved in auxin responsiveness
RsbHLH59	1435	1441	part of a conserved DNA module involved in light responsiveness
RsbHLH59	1567	1573	part of a conserved DNA module involved in light responsiveness
RsbHLH59	1609	1615	part of a conserved DNA module involved in light responsiveness
RsbHLH59	322	328	cis-acting regulatory element involved in light responsiveness
RsbHLH59	886	895	cis-acting regulatory element involved in circadian control
RsbHLH59	850	855	cis-acting regulatory element involved in the MeJA-responsiveness
RsbHLH59	282	288	cis-acting regulatory element essential for the anaerobic induction
RsbHLH59	1881	1889	part of a module for light response
RsbHLH59	1862	1869	part of a light responsive element
RsbHLH59	1972	1979	part of a light responsive element
RsbHLH59	965	975	part of a light responsive element
RsbHLH60	1675	1683	part of a module for light response
RsbHLH60	964	970	cis-acting regulatory element essential for the anaerobic induction
RsbHLH60	816	826.5	MYB binding site involved in flavonoid biosynthetic genes regulation
RsbHLH60	1752	1757	cis-acting regulatory element involved in the MeJA-responsiveness
RsbHLH60	1165	1172	MYB binding site involved in light responsiveness
RsbHLH60	1290	1297	MYB binding site involved in light responsiveness
RsbHLH60	40	46	part of a conserved DNA module involved in light responsiveness
RsbHLH60	109	115	part of a conserved DNA module involved in light responsiveness
RsbHLH60	113	119	part of a conserved DNA module involved in light responsiveness
RsbHLH60	615	621	part of a conserved DNA module involved in light responsiveness
RsbHLH60	1033	1042	cis-acting element involved in light responsiveness
RsbHLH60	892	899	cis-regulatory element involved in endosperm expression
RsbHLH60	1915	1922	cis-regulatory element involved in endosperm expression
RsbHLH60	1747	1752	cis-acting regulatory element involved in the MeJA-responsiveness
RsbHLH60	449	455	cis-acting regulatory element essential for the anaerobic induction
RsbHLH60	1401	1409	cis-acting regulatory element involved in seed-specific regulation
RsbHLH60	205	211	cis-acting element involved in low-temperature responsiveness
RsbHLH60	1009	1015	part of a light responsive element
RsbHLH60	1121	1130	cis-acting element involved in defense and stress responsiveness
RsbHLH60	1030	1035	cis-acting element involved in the abscisic acid responsiveness
RsbHLH60	1014	1020	part of a conserved DNA module involved in light responsiveness
RsbHLH60	1029	1035	cis-acting regulatory element involved in light responsiveness
RsbHLH61	424	430	part of a light responsive element
RsbHLH61	245	251	light responsive element
RsbHLH61	1963	1970	light responsive element
RsbHLH61	346	353	gibberellin-responsive element
RsbHLH61	1855	1862	gibberellin-responsive element
RsbHLH61	926	932	cis-acting regulatory element essential for the anaerobic induction
RsbHLH61	1484	1490	cis-acting regulatory element essential for the anaerobic induction
RsbHLH61	1657	1663	cis-acting regulatory element essential for the anaerobic induction
RsbHLH61	1345	1354	cis-acting element involved in salicylic acid responsiveness
RsbHLH61	85	91	enhancer-like element involved in anoxic specific inducibility
RsbHLH61	684	689	cis-acting element involved in the abscisic acid responsiveness
RsbHLH61	351	360	cis-acting regulatory element involved in circadian control
RsbHLH61	101	110	cis-acting element involved in defense and stress responsiveness
RsbHLH61	773	784	MYB binding site involved in flavonoid biosynthetic genes regulation
RsbHLH61	609	617	part of a module for light response
RsbHLH61	683	689	cis-acting regulatory element involved in light responsiveness
RsbHLH61	1674	1681	cis-regulatory element involved in endosperm expression
RsbHLH61	218	224	cis-acting regulatory element essential for the anaerobic induction
RsbHLH61	511	517	cis-acting regulatory element essential for the anaerobic induction
RsbHLH61	1437	1443	part of a conserved DNA module involved in light responsiveness
RsbHLH62	600	608	part of a module for light response
RsbHLH62	1772	1779	cis-regulatory element involved in endosperm expression
RsbHLH62	1007	1013	cis-acting regulatory element essential for the anaerobic induction
RsbHLH62	1398	1404	cis-acting regulatory element essential for the anaerobic induction
RsbHLH62	925	931	MYB binding site involved in drought-inducibility
RsbHLH62	1059	1065	MYB binding site involved in drought-inducibility
RsbHLH62	1492	1498	light responsive element
RsbHLH62	1615	1628	light responsive element
RsbHLH62	865	875	light responsive element
RsbHLH62	163	168	cis-acting regulatory element involved in the MeJA-responsiveness
RsbHLH62	1758	1763	cis-acting regulatory element involved in the MeJA-responsiveness
RsbHLH62	631	639.5	element involved in differentiation of the palisade mesophyll cells
RsbHLH62	1457	1463	cis-acting element involved in low-temperature responsiveness
RsbHLH62	850	856	part of a conserved DNA module involved in light responsiveness
RsbHLH62	230	240	part of a light responsive element
RsbHLH62	1905	1910	cis-acting element involved in the abscisic acid responsiveness
RsbHLH62	158	163	cis-acting regulatory element involved in the MeJA-responsiveness
RsbHLH62	1753	1758	cis-acting regulatory element involved in the MeJA-responsiveness
RsbHLH62	1898	1904	cis-acting regulatory element involved in light responsiveness
RsbHLH62	239	248	part of a light responsive element
RsbHLH62	242	250	part of a light responsive element
RsbHLH62	1868	1878	cis-acting regulatory element involved in zein metabolism regulation
RsbHLH62	361	367	cis-acting regulatory element involved in light responsiveness
RsbHLH62	1898	1904	cis-acting regulatory element involved in light responsiveness
RsbHLH62	362	367	cis-acting element involved in the abscisic acid responsiveness
RsbHLH62	1898	1904	cis-acting element involved in the abscisic acid responsiveness
RsbHLH63	678	685	gibberellin-responsive element
RsbHLH63	515	521	part of a light responsive element
RsbHLH63	349	357	part of a light responsive element
RsbHLH63	1749	1754	cis-acting element involved in the abscisic acid responsiveness
RsbHLH63	933	938	cis-acting regulatory element involved in the MeJA-responsiveness
RsbHLH63	865	870	cis-acting regulatory element involved in the MeJA-responsiveness
RsbHLH63	1984	1993	cis-acting regulatory element involved in zein metabolism regulation
RsbHLH63	1131	1138	part of a light responsive element
RsbHLH63	792	801	part of a light responsive element
RsbHLH63	1336	1344	part of a module for light response
RsbHLH63	1866	1872	auxin-responsive element
RsbHLH63	196	202	MYB binding site involved in drought-inducibility
RsbHLH63	1460	1466	MYB binding site involved in drought-inducibility
RsbHLH63	203	209	light responsive element
RsbHLH63	274	283	part of a conserved DNA module involved in light responsiveness
RsbHLH63	1135	1141	part of a light responsive element
RsbHLH63	1325	1331	part of a light responsive element
RsbHLH63	860	865	cis-acting regulatory element involved in the MeJA-responsiveness
RsbHLH63	1096	1104	part of a light responsive element
RsbHLH63	928	933	cis-acting regulatory element involved in the MeJA-responsiveness
RsbHLH63	1943	1949	part of a conserved DNA module involved in light responsiveness
RsbHLH63	766	777	part of a light responsive element
RsbHLH63	1742	1748	cis-acting regulatory element involved in light responsiveness
RsbHLH63	1046	1056	part of a light responsive element
RsbHLH63	1884	1891	MYB binding site involved in light responsiveness
RsbHLH63	1681	1687	MYB binding site involved in drought-inducibility
RsbHLH64	196	202	MYB binding site involved in drought-inducibility
RsbHLH64	1460	1466	MYB binding site involved in drought-inducibility
RsbHLH64	1336	1344	part of a module for light response
RsbHLH64	933	938	cis-acting regulatory element involved in the MeJA-responsiveness
RsbHLH64	792	801	part of a light responsive element
RsbHLH64	1131	1138	part of a light responsive element
RsbHLH64	349	357	part of a light responsive element
RsbHLH64	865	870	cis-acting regulatory element involved in the MeJA-responsiveness
RsbHLH64	515	521	part of a light responsive element
RsbHLH64	1866	1872	auxin-responsive element
RsbHLH64	1984	1993	cis-acting regulatory element involved in zein metabolism regulation
RsbHLH64	678	685	gibberellin-responsive element
RsbHLH64	1749	1754	cis-acting element involved in the abscisic acid responsiveness
RsbHLH64	1681	1687	MYB binding site involved in drought-inducibility
RsbHLH64	203	209	light responsive element
RsbHLH64	860	865	cis-acting regulatory element involved in the MeJA-responsiveness
RsbHLH64	1046	1056	part of a light responsive element
RsbHLH64	766	777	part of a light responsive element
RsbHLH64	928	933	cis-acting regulatory element involved in the MeJA-responsiveness
RsbHLH64	1135	1141	part of a light responsive element
RsbHLH64	1325	1331	part of a light responsive element
RsbHLH64	1096	1104	part of a light responsive element
RsbHLH64	1943	1949	part of a conserved DNA module involved in light responsiveness
RsbHLH64	1742	1748	cis-acting regulatory element involved in light responsiveness
RsbHLH64	274	283	part of a conserved DNA module involved in light responsiveness
RsbHLH64	1884	1891	MYB binding site involved in light responsiveness
RsbHLH65	69	78	cis-acting element involved in defense and stress responsiveness
RsbHLH65	468	477	cis-acting element involved in defense and stress responsiveness
RsbHLH65	370	378	part of a light responsive element
RsbHLH65	73	79	part of a light responsive element
RsbHLH65	472	478	part of a light responsive element
RsbHLH65	532	540	element involved in differentiation of the palisade mesophyll cells
RsbHLH65	1133	1141	part of a module for light response
RsbHLH65	1453	1459	auxin-responsive element
RsbHLH65	230	235	cis-acting regulatory element involved in the MeJA-responsiveness
RsbHLH65	1664	1669	cis-acting regulatory element involved in the MeJA-responsiveness
RsbHLH65	689	698	cis-acting regulatory element involved in zein metabolism regulation
RsbHLH65	522	529	cis-regulatory element involved in endosperm expression
RsbHLH65	228	234	cis-acting regulatory element involved in light responsiveness
RsbHLH65	1458	1464	cis-acting regulatory element involved in light responsiveness
RsbHLH65	223	228	cis-acting element involved in the abscisic acid responsiveness
RsbHLH65	225	230	cis-acting regulatory element involved in the MeJA-responsiveness
RsbHLH65	1659	1664	cis-acting regulatory element involved in the MeJA-responsiveness
RsbHLH65	368	374	light responsive element
RsbHLH65	1740	1746	part of a conserved DNA module involved in light responsiveness
RsbHLH65	1778	1784	part of a conserved DNA module involved in light responsiveness
RsbHLH65	1927	1933	part of a conserved DNA module involved in light responsiveness
RsbHLH65	218	227	cis-acting regulatory element involved in zein metabolism regulation
RsbHLH65	224	232	cis-acting regulatory element involved in zein metabolism regulation
RsbHLH65	62	68	cis-acting regulatory element essential for the anaerobic induction
RsbHLH65	560	566	cis-acting regulatory element essential for the anaerobic induction
RsbHLH65	1170	1176	cis-acting regulatory element essential for the anaerobic induction
RsbHLH65	1937	1943	cis-acting regulatory element essential for the anaerobic induction
RsbHLH66	1672	1679	MYB binding site involved in light responsiveness
RsbHLH66	223	229	cis-acting regulatory element involved in light responsiveness
RsbHLH66	520	526	cis-acting regulatory element essential for the anaerobic induction
RsbHLH66	557	563	cis-acting regulatory element essential for the anaerobic induction
RsbHLH66	225	230	cis-acting regulatory element involved in the MeJA-responsiveness
RsbHLH66	1555	1560	cis-acting regulatory element involved in the MeJA-responsiveness
RsbHLH66	313	319	part of a conserved DNA module involved in light responsiveness
RsbHLH66	473	482	cis-acting element involved in salicylic acid responsiveness
RsbHLH66	1304	1313	cis-acting element involved in salicylic acid responsiveness
RsbHLH66	1845	1854	cis-acting element involved in salicylic acid responsiveness
RsbHLH66	1693	1698	cis-acting regulatory element involved in the MeJA-responsiveness
RsbHLH66	613	622	cis-acting regulatory element involved in circadian control
RsbHLH66	262	268	part of a light responsive element
RsbHLH66	283	293	part of a light responsive element
RsbHLH66	948.5	959	MYB binding site involved in flavonoid biosynthetic genes regulation
RsbHLH66	810	819	part of a light responsive element
RsbHLH66	1910	1920	light responsive element
RsbHLH66	1688	1693	cis-acting regulatory element involved in the MeJA-responsiveness
RsbHLH66	342	349	part of a light responsive element
RsbHLH66	220	225	cis-acting regulatory element involved in the MeJA-responsiveness
RsbHLH66	1550	1555	cis-acting regulatory element involved in the MeJA-responsiveness
RsbHLH66	218	223	cis-acting element involved in the abscisic acid responsiveness
RsbHLH66	1950	1956	part of a light responsive element
RsbHLH66	983	989	cis-acting element involved in low-temperature responsiveness
RsbHLH66	324	331	cis-acting regulatory element involved in auxin responsiveness
RsbHLH67	72	81	part of a light responsive element
RsbHLH67	560	566	light responsive element
RsbHLH67	1336	1342	light responsive element
RsbHLH67	755	762	cis-regulatory element involved in endosperm expression
RsbHLH67	1686	1691	cis-acting regulatory element involved in the MeJA-responsiveness
RsbHLH67	565	570	cis-acting element involved in the abscisic acid responsiveness
RsbHLH67	1405	1410	cis-acting element involved in the abscisic acid responsiveness
RsbHLH67	456	462	part of a conserved DNA module involved in light responsiveness
RsbHLH67	510	519	cis-acting element involved in light responsiveness
RsbHLH67	552	561	cis-acting regulatory element involved in zein metabolism regulation
RsbHLH67	637	645	part of a light responsive element
RsbHLH67	2005	2011	part of a light responsive element
RsbHLH67	1681	1686	cis-acting regulatory element involved in the MeJA-responsiveness
RsbHLH67	558	564	cis-acting regulatory element involved in light responsiveness
RsbHLH67	1398	1404	cis-acting regulatory element involved in light responsiveness
RsbHLH67	1167	1175	part of a module for light response
RsbHLH67	195	201	cis-acting regulatory element essential for the anaerobic induction
RsbHLH67	1294	1300	cis-acting regulatory element essential for the anaerobic induction
RsbHLH67	1387	1393	cis-acting regulatory element essential for the anaerobic induction
RsbHLH67	181	188	MYB binding site involved in light responsiveness
RsbHLH67	1074	1080	part of a conserved DNA module involved in light responsiveness
RsbHLH67	1110	1116	part of a conserved DNA module involved in light responsiveness
RsbHLH67	1454	1460	part of a conserved DNA module involved in light responsiveness
RsbHLH67	1481	1487	part of a conserved DNA module involved in light responsiveness
RsbHLH67	1618	1624	part of a conserved DNA module involved in light responsiveness
RsbHLH67	1644	1650	part of a conserved DNA module involved in light responsiveness
RsbHLH67	1298	1307	cis-acting regulatory element involved in zein metabolism regulation
RsbHLH67	1055	1063	part of a light responsive element
RsbHLH68	836	842	cis-acting regulatory element involved in light responsiveness
RsbHLH68	1316	1322	cis-acting regulatory element essential for the anaerobic induction
RsbHLH68	1621	1627	cis-acting regulatory element essential for the anaerobic induction
RsbHLH68	1858	1867	cis-acting element involved in salicylic acid responsiveness
RsbHLH68	836	842	cis-acting regulatory element involved in light responsiveness
RsbHLH68	841	847	cis-acting regulatory element related to meristem expression
RsbHLH68	1540	1546	cis-acting regulatory element related to meristem expression
RsbHLH68	836	842	cis-acting element involved in the abscisic acid responsiveness
RsbHLH68	837	842	cis-acting element involved in the abscisic acid responsiveness
RsbHLH68	1431	1437	part of a conserved DNA module involved in light responsiveness
RsbHLH68	1717	1723	part of a conserved DNA module involved in light responsiveness
RsbHLH68	1872	1878	auxin-responsive element
RsbHLH68	621	628	MYB binding site involved in light responsiveness
RsbHLH68	1121	1128	MYB binding site involved in light responsiveness
RsbHLH69	680	688	cis-acting element involved in the abscisic acid responsiveness
RsbHLH69	681	686	cis-acting element involved in the abscisic acid responsiveness
RsbHLH69	1581	1586	cis-acting element involved in the abscisic acid responsiveness
RsbHLH69	1818	1823	cis-acting element involved in the abscisic acid responsiveness
RsbHLH69	1709	1714	cis-acting regulatory element involved in the MeJA-responsiveness
RsbHLH69	642	649	light responsive element
RsbHLH69	712	719	light responsive element
RsbHLH69	1357	1363	light responsive element
RsbHLH69	1151	1159	part of a module for light response
RsbHLH69	156	162	part of a conserved DNA module involved in light responsiveness
RsbHLH69	257	263	part of a conserved DNA module involved in light responsiveness
RsbHLH69	939	945	part of a conserved DNA module involved in light responsiveness
RsbHLH69	993	1003	part of a light responsive element
RsbHLH69	1611	1621	part of a light responsive element
RsbHLH69	1624	1630	cis-acting regulatory element essential for the anaerobic induction
RsbHLH69	1737	1743	cis-acting regulatory element essential for the anaerobic induction
RsbHLH69	680	686	cis-acting regulatory element involved in light responsiveness
RsbHLH69	1515	1521	cis-acting regulatory element involved in light responsiveness
RsbHLH69	1580	1586	cis-acting regulatory element involved in light responsiveness
RsbHLH69	1510	1515	cis-acting element involved in the abscisic acid responsiveness
RsbHLH69	1811	1817	cis-acting element involved in the abscisic acid responsiveness
RsbHLH69	578	584	cis-acting regulatory element related to meristem expression
RsbHLH69	827	833	light responsive element
RsbHLH69	1074	1081	light responsive element
RsbHLH69	1076	1082	light responsive element
RsbHLH69	1811	1817	cis-acting regulatory element involved in light responsiveness
RsbHLH69	613	620	MYB binding site involved in light responsiveness
RsbHLH69	1704	1709	cis-acting regulatory element involved in the MeJA-responsiveness
RsbHLH69	1125	1131	part of a conserved DNA module involved in light responsiveness
RsbHLH69	1239	1245	part of a conserved DNA module involved in light responsiveness
RsbHLH69	1379	1385	part of a conserved DNA module involved in light responsiveness
RsbHLH69	1972	1982	part of a light responsive element
RsbHLH69	1669	1678	cis-acting element involved in salicylic acid responsiveness
RsbHLH69	1009	1015	cis-acting regulatory element essential for the anaerobic induction
RsbHLH69	997	1007	part of a light responsive element
RsbHLH69	670	679	cis-acting regulatory element involved in light responsiveness
RsbHLH69	1811	1817	cis-acting regulatory element involved in light responsiveness
RsbHLH70	633	639	light responsive element
RsbHLH70	1368	1374	light responsive element
RsbHLH70	1193	1202	part of a conserved DNA module involved in light responsiveness
RsbHLH70	620	626	part of a light responsive element
RsbHLH70	1355	1361	part of a light responsive element
RsbHLH70	227	236	cis-acting element involved in defense and stress responsiveness
RsbHLH70	858	863	cis-acting element involved in the abscisic acid responsiveness
RsbHLH70	1307	1315	part of a light responsive element
RsbHLH70	950	955	cis-acting regulatory element involved in the MeJA-responsiveness
RsbHLH70	236	241	cis-acting regulatory element involved in the MeJA-responsiveness
RsbHLH70	714	719	cis-acting regulatory element involved in the MeJA-responsiveness
RsbHLH70	726	731	cis-acting regulatory element involved in the MeJA-responsiveness
RsbHLH70	928	933	cis-acting regulatory element involved in the MeJA-responsiveness
RsbHLH70	982	987	cis-acting regulatory element involved in the MeJA-responsiveness
RsbHLH70	1450	1455	cis-acting regulatory element involved in the MeJA-responsiveness
RsbHLH70	652	658	part of a conserved DNA module involved in light responsiveness
RsbHLH70	614	623	cis-acting element involved in salicylic acid responsiveness
RsbHLH70	1372	1378	cis-acting regulatory element essential for the anaerobic induction
RsbHLH70	1441	1447	cis-acting regulatory element essential for the anaerobic induction
RsbHLH70	1756	1762	cis-acting regulatory element essential for the anaerobic induction
RsbHLH70	234	240	cis-acting regulatory element involved in light responsiveness
RsbHLH70	857	863	cis-acting regulatory element involved in light responsiveness
RsbHLH70	1445	1451	cis-acting regulatory element involved in light responsiveness
RsbHLH70	1680	1687	cis-acting element involved in gibberellin-responsiveness
RsbHLH70	709	715	auxin-responsive element
RsbHLH70	629	635	light responsive element
RsbHLH70	229	234	cis-acting element involved in the abscisic acid responsiveness
RsbHLH70	231	236	cis-acting regulatory element involved in the MeJA-responsiveness
RsbHLH70	709	714	cis-acting regulatory element involved in the MeJA-responsiveness
RsbHLH70	721	726	cis-acting regulatory element involved in the MeJA-responsiveness
RsbHLH70	923	928	cis-acting regulatory element involved in the MeJA-responsiveness
RsbHLH70	977	982	cis-acting regulatory element involved in the MeJA-responsiveness
RsbHLH70	1445	1450	cis-acting regulatory element involved in the MeJA-responsiveness
RsbHLH70	945	950	cis-acting regulatory element involved in the MeJA-responsiveness
RsbHLH70	1382	1388	part of a conserved DNA module involved in light responsiveness
RsbHLH70	1975	1981	part of a conserved DNA module involved in light responsiveness
RsbHLH70	359	365	cis-acting regulatory element essential for the anaerobic induction
RsbHLH70	259.5	270	cis-acting regulatory element involved in light responsiveness
RsbHLH70	848	856	cis-acting regulatory element involved in light responsiveness
RsbHLH70	383	390	MYB binding site involved in light responsiveness
RsbHLH70	948	954	auxin-responsive element
RsbHLH70	233	239	MYB binding site involved in drought-inducibility
RsbHLH70	1635	1641	MYB binding site involved in drought-inducibility
RsbHLH71	781	786	cis-acting element involved in the abscisic acid responsiveness
RsbHLH71	323	329	cis-acting regulatory element essential for the anaerobic induction
RsbHLH71	1610	1616	cis-acting regulatory element essential for the anaerobic induction
RsbHLH71	591	597	part of a conserved DNA module involved in light responsiveness
RsbHLH71	1575	1580	cis-acting regulatory element involved in the MeJA-responsiveness
RsbHLH71	1274	1281	part of a light responsive element
RsbHLH71	780	786	cis-acting regulatory element involved in light responsiveness
RsbHLH71	1570	1575	cis-acting regulatory element involved in the MeJA-responsiveness
RsbHLH71	763	769	cis-acting regulatory element related to meristem expression
RsbHLH71	558	571	part of a light responsive module
RsbHLH71	51	57	cis-acting regulatory element essential for the anaerobic induction
RsbHLH71	1505	1511	cis-acting regulatory element essential for the anaerobic induction
RsbHLH71	649	658	cis-acting element involved in salicylic acid responsiveness
RsbHLH71	1127	1133	cis-acting regulatory element involved in light responsiveness
RsbHLH71	446	455	part of a light responsive element
RsbHLH72	1236	1243	gibberellin-responsive element
RsbHLH72	991	1000	cis-acting element involved in salicylic acid responsiveness
RsbHLH72	137	143	part of a conserved DNA module involved in light responsiveness
RsbHLH72	321	327	part of a conserved DNA module involved in light responsiveness
RsbHLH72	834	840	part of a conserved DNA module involved in light responsiveness
RsbHLH72	1005	1011	cis-acting regulatory element essential for the anaerobic induction
RsbHLH72	751	757	cis-acting regulatory element involved in light responsiveness
RsbHLH72	749	758	cis-acting element involved in the abscisic acid responsiveness
RsbHLH72	751	757	cis-acting element involved in the abscisic acid responsiveness
RsbHLH72	752	757	cis-acting element involved in the abscisic acid responsiveness
RsbHLH72	496	501	cis-acting regulatory element involved in the MeJA-responsiveness
RsbHLH72	760	765	cis-acting regulatory element involved in the MeJA-responsiveness
RsbHLH72	544	551	light responsive element
RsbHLH72	427	433	cis-acting element involved in low-temperature responsiveness
RsbHLH72	751	757	cis-acting regulatory element involved in light responsiveness
RsbHLH72	900	907	cis-acting element involved in gibberellin-responsiveness
RsbHLH72	218	226	part of a module for light response
RsbHLH72	249	257	part of a module for light response
RsbHLH72	491	496	cis-acting regulatory element involved in the MeJA-responsiveness
RsbHLH72	755	760	cis-acting regulatory element involved in the MeJA-responsiveness
RsbHLH72	1098	1104	part of a conserved DNA module involved in light responsiveness
RsbHLH72	1268	1274	cis-acting regulatory element essential for the anaerobic induction
RsbHLH72	392	403	light responsive element
RsbHLH72	1403	1409	cis-acting regulatory element related to meristem expression
RsbHLH72	766	774	part of a light responsive element
RsbHLH73	79	85	cis-acting regulatory element involved in light responsiveness
RsbHLH73	1682	1688	cis-acting regulatory element involved in light responsiveness
RsbHLH73	136	142	cis-acting regulatory element essential for the anaerobic induction
RsbHLH73	1688	1694	cis-acting regulatory element essential for the anaerobic induction
RsbHLH73	201	209.5	cis-acting element involved in cell cycle regulation
RsbHLH73	886	891	cis-acting regulatory element involved in the MeJA-responsiveness
RsbHLH73	1736	1741	cis-acting regulatory element involved in the MeJA-responsiveness
RsbHLH73	333	339	part of a conserved DNA module involved in light responsiveness
RsbHLH73	872	882.5	MYB binding site involved in flavonoid biosynthetic genes regulation
RsbHLH73	1953	1961	part of a module for light response
RsbHLH73	1157	1163	part of a light responsive element
RsbHLH73	1206	1212	part of a light responsive element
RsbHLH73	244	252	part of a light responsive element
RsbHLH73	1506	1515	cis-acting element involved in light responsiveness
RsbHLH73	1738	1747	part of a light responsive element
RsbHLH73	1731	1739	cis-acting regulatory element involved in seed-specific regulation
RsbHLH73	1584	1593	cis-acting element involved in salicylic acid responsiveness
RsbHLH73	1377	1383	part of a conserved DNA module involved in light responsiveness
RsbHLH73	1839	1845	part of a conserved DNA module involved in light responsiveness
RsbHLH73	1104	1110	MYB binding site involved in drought-inducibility
RsbHLH73	1955	1965	part of a light response element
RsbHLH73	209	215	light responsive element
RsbHLH73	881	886	cis-acting regulatory element involved in the MeJA-responsiveness
RsbHLH73	1731	1736	cis-acting regulatory element involved in the MeJA-responsiveness
RsbHLH74	1152	1158	cis-acting element involved in low-temperature responsiveness
RsbHLH74	1370	1376	part of a light responsive element
RsbHLH74	250	255	cis-acting regulatory element involved in the MeJA-responsiveness
RsbHLH74	1340	1345	cis-acting regulatory element involved in the MeJA-responsiveness
RsbHLH74	1349	1354	cis-acting regulatory element involved in the MeJA-responsiveness
RsbHLH74	1711	1720	cis-acting element involved in defense and stress responsiveness
RsbHLH74	1351	1356	cis-acting element involved in the abscisic acid responsiveness
RsbHLH74	463	472	cis-acting regulatory element involved in circadian control
RsbHLH74	554	561	cis-regulatory element involved in endosperm expression
RsbHLH74	1745	1752	cis-regulatory element involved in endosperm expression
RsbHLH74	636	641	cis-acting regulatory element involved in the MeJA-responsiveness
RsbHLH74	833	838	cis-acting regulatory element involved in the MeJA-responsiveness
RsbHLH74	1119	1124	cis-acting regulatory element involved in the MeJA-responsiveness
RsbHLH74	156	162	cis-acting regulatory element essential for the anaerobic induction
RsbHLH74	658	664	cis-acting regulatory element essential for the anaerobic induction
RsbHLH74	706	712	cis-acting regulatory element essential for the anaerobic induction
RsbHLH74	1082	1088	auxin-responsive element
RsbHLH74	246	252	MYB binding site involved in drought-inducibility
RsbHLH74	1456	1462	MYB binding site involved in drought-inducibility
RsbHLH74	1828	1835	MYB binding site involved in light responsiveness
RsbHLH74	1612	1620	part of a module for light response
RsbHLH74	631	636	cis-acting regulatory element involved in the MeJA-responsiveness
RsbHLH74	828	833	cis-acting regulatory element involved in the MeJA-responsiveness
RsbHLH74	1114	1119	cis-acting regulatory element involved in the MeJA-responsiveness
RsbHLH74	857	866	part of a light responsive element
RsbHLH74	1085	1091	cis-acting regulatory element involved in light responsiveness
RsbHLH74	1344	1350	cis-acting regulatory element involved in light responsiveness
RsbHLH74	1468	1474	part of a conserved DNA module involved in light responsiveness
RsbHLH74	1493	1499	part of a conserved DNA module involved in light responsiveness
RsbHLH74	1907	1913	part of a conserved DNA module involved in light responsiveness
RsbHLH74	245	250	cis-acting regulatory element involved in the MeJA-responsiveness
RsbHLH74	1335	1340	cis-acting regulatory element involved in the MeJA-responsiveness
RsbHLH74	1344	1349	cis-acting regulatory element involved in the MeJA-responsiveness
RsbHLH74	604	613	cis-acting element involved in salicylic acid responsiveness
RsbHLH74	897	903	MYB binding site involved in drought-inducibility
RsbHLH74	1845	1852	MYB binding site involved in light responsiveness
RsbHLH74	1206	1214	part of a module for light response
RsbHLH75	202	208	part of a light responsive element
RsbHLH75	1240	1246	part of a light responsive element
RsbHLH75	1266	1272	part of a light responsive element
RsbHLH75	1782	1788	part of a light responsive element
RsbHLH75	1232	1238	enhancer-like element involved in anoxic specific inducibility
RsbHLH75	945	953	cis-acting regulatory element involved in seed-specific regulation
RsbHLH75	171	177	part of a conserved DNA module involved in light responsiveness
RsbHLH75	748	757	cis-acting element involved in salicylic acid responsiveness
RsbHLH75	570	576	cis-acting element involved in low-temperature responsiveness
RsbHLH75	272	281	cis-acting element involved in defense and stress responsiveness
RsbHLH75	1917	1924	part of a light responsive element
RsbHLH75	1109	1116	part of a light responsive element
RsbHLH75	414	420	cis-acting regulatory element essential for the anaerobic induction
RsbHLH75	434	440	cis-acting regulatory element essential for the anaerobic induction
RsbHLH75	467	473	cis-acting regulatory element essential for the anaerobic induction
RsbHLH75	547	553	cis-acting regulatory element essential for the anaerobic induction
RsbHLH75	580	586	cis-acting regulatory element essential for the anaerobic induction
RsbHLH75	640	646	cis-acting regulatory element essential for the anaerobic induction
RsbHLH75	1917	1929	gibberellin-responsive element and part of a light responsive element
RsbHLH75	1798	1806	part of a module for light response
RsbHLH75	1825	1833	part of a module for light response
RsbHLH76	1305	1314	cis-acting element involved in defense and stress responsiveness
RsbHLH76	1249	1258	cis-acting regulatory element involved in circadian control
RsbHLH76	415	420	cis-acting element involved in the abscisic acid responsiveness
RsbHLH76	1087	1093	cis-acting regulatory element involved in light responsiveness
RsbHLH76	1309	1315	part of a light responsive element
RsbHLH76	888	894	auxin-responsive element
RsbHLH76	977	983	auxin-responsive element
RsbHLH76	1758	1764	auxin-responsive element
RsbHLH76	1838	1845	cis-acting element involved in gibberellin-responsiveness
RsbHLH76	760	767	part of a light responsive element
RsbHLH76	307	316	cis-acting element involved in salicylic acid responsiveness
RsbHLH76	489	495	part of a conserved DNA module involved in light responsiveness
RsbHLH76	786	792	part of a conserved DNA module involved in light responsiveness
RsbHLH76	960	966	part of a conserved DNA module involved in light responsiveness
RsbHLH76	79	84	cis-acting regulatory element involved in the MeJA-responsiveness
RsbHLH76	1740	1746	cis-acting regulatory element essential for the anaerobic induction
RsbHLH76	2007	2013	enhancer-like element involved in anoxic specific inducibility
RsbHLH76	74	79	cis-acting regulatory element involved in the MeJA-responsiveness
RsbHLH76	1334	1343	cis-acting element involved in defense and stress responsiveness
RsbHLH76	1082	1087	cis-acting element involved in the abscisic acid responsiveness
RsbHLH76	408	414	cis-acting regulatory element involved in light responsiveness
RsbHLH76	353	359	part of a light responsive element
RsbHLH76	1337	1343	part of a light responsive element
RsbHLH76	283	290	MYB binding site involved in light responsiveness
RsbHLH76	314	321	MYB binding site involved in light responsiveness
RsbHLH76	623	630	part of a light responsive element
RsbHLH76	908	915	part of a light responsive element
RsbHLH76	1298	1304	cis-acting regulatory element essential for the anaerobic induction
RsbHLH76	1999	2005	cis-acting regulatory element essential for the anaerobic induction
RsbHLH77	167	174	cis-acting element involved in gibberellin-responsiveness
RsbHLH77	572	581	cis-acting element involved in salicylic acid responsiveness
RsbHLH77	1936	1945	cis-acting element involved in salicylic acid responsiveness
RsbHLH77	1271	1276	cis-acting regulatory element involved in the MeJA-responsiveness
RsbHLH77	642	651	part of a light responsive element
RsbHLH77	975	984	cis-acting element involved in defense and stress responsiveness
RsbHLH77	365	374	cis-acting element involved in light responsiveness
RsbHLH77	798	807	cis-acting regulatory element involved in circadian control
RsbHLH77	1958	1964	cis-acting element involved in low-temperature responsiveness
RsbHLH77	338	344	part of a light responsive element
RsbHLH77	435	445	cis-acting element involved in salicylic acid responsiveness
RsbHLH77	1883	1889	part of a conserved DNA module involved in light responsiveness
RsbHLH77	943	949	cis-acting regulatory element essential for the anaerobic induction
RsbHLH77	221	227	cis-acting regulatory element involved in light responsiveness
RsbHLH77	101	108	part of a light responsive element
RsbHLH77	1266	1271	cis-acting regulatory element involved in the MeJA-responsiveness
RsbHLH77	1052	1060	part of a light responsive element
RsbHLH77	1006	1012	part of a light responsive element
RsbHLH78	1585	1591	cis-acting regulatory element involved in light responsiveness
RsbHLH78	1327	1333	MYB binding site involved in drought-inducibility
RsbHLH78	663	670	cis-regulatory element involved in endosperm expression
RsbHLH78	1950	1956	cis-acting regulatory element essential for the anaerobic induction
RsbHLH78	328	335	cis-acting element involved in gibberellin-responsiveness
RsbHLH78	1984	1990	cis-acting element involved in low-temperature responsiveness
RsbHLH78	551	557	part of a light responsive element
RsbHLH78	563	569	part of a light responsive element
RsbHLH78	1545	1550	cis-acting element involved in the abscisic acid responsiveness
RsbHLH78	1556	1561	cis-acting element involved in the abscisic acid responsiveness
RsbHLH78	1575	1580	cis-acting element involved in the abscisic acid responsiveness
RsbHLH78	613	622	cis-acting element involved in light responsiveness
RsbHLH78	1538	1544	cis-acting regulatory element involved in light responsiveness
RsbHLH78	1549	1555	cis-acting regulatory element involved in light responsiveness
RsbHLH78	1568	1574	cis-acting regulatory element involved in light responsiveness
RsbHLH78	1756	1762	light responsive element
RsbHLH78	804	810	cis-acting regulatory element essential for the anaerobic induction
RsbHLH78	970	978	part of a light responsive element
RsbHLH78	1219.5	1228	element involved in differentiation of the palisade mesophyll cells
RsbHLH78	1851	1858	gibberellin-responsive element
RsbHLH78	650	655	cis-acting element involved in the abscisic acid responsiveness
RsbHLH78	1538	1544	cis-acting element involved in the abscisic acid responsiveness
RsbHLH78	1549	1555	cis-acting element involved in the abscisic acid responsiveness
RsbHLH78	1568	1574	cis-acting element involved in the abscisic acid responsiveness
RsbHLH78	1580	1585	cis-acting element involved in the abscisic acid responsiveness
RsbHLH78	1071	1077	part of a conserved DNA module involved in light responsiveness
RsbHLH78	1210	1216	part of a conserved DNA module involved in light responsiveness
RsbHLH78	1812	1818	part of a conserved DNA module involved in light responsiveness
RsbHLH78	1967	1973	part of a conserved DNA module involved in light responsiveness
RsbHLH78	649	655	cis-acting regulatory element involved in light responsiveness
RsbHLH78	1538	1544	cis-acting regulatory element involved in light responsiveness
RsbHLH78	1549	1555	cis-acting regulatory element involved in light responsiveness
RsbHLH78	1568	1574	cis-acting regulatory element involved in light responsiveness
RsbHLH78	327	336	cis-acting element involved in salicylic acid responsiveness
RsbHLH79	478	484	part of a conserved DNA module involved in light responsiveness
RsbHLH79	967	973	part of a conserved DNA module involved in light responsiveness
RsbHLH79	971	977	part of a conserved DNA module involved in light responsiveness
RsbHLH79	1496	1505	cis-acting regulatory element involved in zein metabolism regulation
RsbHLH79	1120	1126	cis-acting regulatory element essential for the anaerobic induction
RsbHLH79	334	342.5	cis-acting element involved in cell cycle regulation
RsbHLH79	417	426	cis-acting regulatory element involved in light responsiveness
RsbHLH79	820	829	cis-acting regulatory element involved in light responsiveness
RsbHLH79	1315	1325.5	MYB binding site involved in flavonoid biosynthetic genes regulation
RsbHLH79	491	497	light responsive element
RsbHLH79	1066	1072	light responsive element
RsbHLH79	1425	1435	cis-acting regulatory element involved in light responsiveness
RsbHLH79	355	361	part of a light responsive element
RsbHLH79	415	421	part of a light responsive element
RsbHLH79	1823	1832	cis-acting element involved in defense and stress responsiveness
RsbHLH79	1340	1346	part of a conserved DNA module involved in light responsiveness
RsbHLH79	126	132	cis-acting regulatory element essential for the anaerobic induction
RsbHLH79	1050	1056	cis-acting regulatory element essential for the anaerobic induction
RsbHLH79	1221	1229	cis-acting regulatory element involved in seed-specific regulation
RsbHLH79	414	420	cis-acting regulatory element involved in light responsiveness
RsbHLH79	817	823	cis-acting regulatory element involved in light responsiveness
RsbHLH79	1241	1247	cis-acting regulatory element involved in light responsiveness
RsbHLH79	1416	1425	cis-acting regulatory element involved in light responsiveness
RsbHLH79	1533	1542	cis-acting regulatory element involved in light responsiveness
RsbHLH79	1062	1068	light responsive element
RsbHLH79	1309	1318	cis-acting element involved in light responsiveness
RsbHLH79	415	420	cis-acting element involved in the abscisic acid responsiveness
RsbHLH79	818	823	cis-acting element involved in the abscisic acid responsiveness
RsbHLH79	1242	1247	cis-acting element involved in the abscisic acid responsiveness
RsbHLH80	1077	1086	cis-acting element involved in salicylic acid responsiveness
RsbHLH80	109	115	part of a conserved DNA module involved in light responsiveness
RsbHLH80	1213	1219	MYB binding site involved in drought-inducibility
RsbHLH80	990	997	gibberellin-responsive element
RsbHLH80	1722	1728	auxin-responsive element
RsbHLH80	1432	1439	MYB binding site involved in light responsiveness
RsbHLH80	1499	1506	cis-acting element involved in gibberellin-responsiveness
RsbHLH80	1432	1441	part of a conserved DNA module involved in light responsiveness
RsbHLH80	1629	1637	part of a light responsive element
RsbHLH80	871	877	cis-acting element involved in low-temperature responsiveness
RsbHLH80	1169	1176	light responsive element
RsbHLH80	319	327	part of a light responsive element
RsbHLH80	161	170	cis-acting element involved in the abscisic acid responsiveness
RsbHLH80	1666	1675	cis-acting element involved in light responsiveness
RsbHLH80	634	644	part of a light responsive element
RsbHLH80	153	159	cis-acting regulatory element involved in light responsiveness
RsbHLH80	617	624	cis-regulatory element involved in endosperm expression
RsbHLH80	417	423	cis-acting regulatory element essential for the anaerobic induction
RsbHLH80	837	843	cis-acting regulatory element essential for the anaerobic induction
RsbHLH80	1729	1735	cis-acting regulatory element essential for the anaerobic induction
RsbHLH80	1375	1385	cis-acting element involved in salicylic acid responsiveness
RsbHLH80	1562	1568	part of a conserved DNA module involved in light responsiveness
RsbHLH80	1811	1817	part of a conserved DNA module involved in light responsiveness
RsbHLH80	766	773	cis-acting element involved in gibberellin-responsiveness
RsbHLH80	1026	1034	part of a light responsive element
RsbHLH80	895	904	part of a conserved DNA module involved in light responsiveness
RsbHLH80	900	909	part of a conserved DNA module involved in light responsiveness
RsbHLH80	741	749	part of a light responsive element
RsbHLH81	876	882	cis-acting regulatory element involved in light responsiveness
RsbHLH81	1236	1245.5	part of a light responsive element
RsbHLH81	1953	1960	cis-regulatory element involved in endosperm expression
RsbHLH81	455	462	gibberellin-responsive element
RsbHLH81	1974	1985	involved in endosperm-specific negative expression
RsbHLH81	767	773	light responsive element
RsbHLH81	425	434	cis-acting regulatory element involved in circadian control
RsbHLH81	871	876	cis-acting element involved in the abscisic acid responsiveness
RsbHLH81	719	728	cis-acting regulatory element involved in zein metabolism regulation
RsbHLH81	1335	1341	part of a conserved DNA module involved in light responsiveness
RsbHLH81	1503	1509	part of a conserved DNA module involved in light responsiveness
RsbHLH81	1572	1578	part of a conserved DNA module involved in light responsiveness
RsbHLH81	1613	1619	part of a conserved DNA module involved in light responsiveness
RsbHLH81	213	219	cis-acting regulatory element essential for the anaerobic induction
RsbHLH81	1536	1542	cis-acting regulatory element essential for the anaerobic induction
RsbHLH81	1650	1656	cis-acting regulatory element essential for the anaerobic induction
RsbHLH81	1692	1698	cis-acting regulatory element essential for the anaerobic induction
RsbHLH81	1928	1934	cis-acting regulatory element essential for the anaerobic induction
RsbHLH81	1972	1978	cis-acting regulatory element essential for the anaerobic induction
RsbHLH81	566	574	part of a module for light response
RsbHLH81	805	813	part of a module for light response
RsbHLH81	1792	1800	part of a module for light response
RsbHLH82	279	288.5	part of a light responsive element
RsbHLH82	1712	1718	cis-acting regulatory element essential for the anaerobic induction
RsbHLH82	743	748	cis-acting regulatory element involved in the MeJA-responsiveness
RsbHLH82	729	735	part of a conserved DNA module involved in light responsiveness
RsbHLH82	580	588	cis-acting regulatory element involved in seed-specific regulation
RsbHLH82	836	844	cis-acting regulatory element involved in seed-specific regulation
RsbHLH82	1316	1325	cis-acting element involved in defense and stress responsiveness
RsbHLH82	738	745	gibberellin-responsive element
RsbHLH82	351	357	cis-acting regulatory element involved in light responsiveness
RsbHLH82	546	552	cis-acting regulatory element involved in light responsiveness
RsbHLH82	1798	1805	cis-acting element involved in gibberellin-responsiveness
RsbHLH82	40.5	51	MYB binding site involved in flavonoid biosynthetic genes regulation
RsbHLH82	985	994	cis-acting regulatory element involved in zein metabolism regulation
RsbHLH82	230	236	cis-acting regulatory element involved in light responsiveness
RsbHLH82	231	236	cis-acting element involved in the abscisic acid responsiveness
RsbHLH82	346	351	cis-acting element involved in the abscisic acid responsiveness
RsbHLH82	541	546	cis-acting element involved in the abscisic acid responsiveness
RsbHLH82	1371	1379	part of a light responsive element
RsbHLH82	1974	1981	light responsive element
RsbHLH82	1976	1982	light responsive element
RsbHLH82	738	743	cis-acting regulatory element involved in the MeJA-responsiveness
RsbHLH82	174	183	part of a conserved DNA module involved in light responsiveness
RsbHLH83	363	369	part of a conserved DNA module involved in light responsiveness
RsbHLH83	553	559	part of a conserved DNA module involved in light responsiveness
RsbHLH83	884	890	cis-acting regulatory element involved in light responsiveness
RsbHLH83	1212	1218	cis-acting regulatory element involved in light responsiveness
RsbHLH83	1632	1638	cis-acting element involved in low-temperature responsiveness
RsbHLH83	445	451	part of a light responsive element
RsbHLH83	959	965	part of a light responsive element
RsbHLH83	1781	1787	part of a light responsive element
RsbHLH83	939	944	cis-acting regulatory element involved in the MeJA-responsiveness
RsbHLH83	1980	1985	cis-acting regulatory element involved in the MeJA-responsiveness
RsbHLH83	1993	1998	cis-acting regulatory element involved in the MeJA-responsiveness
RsbHLH83	1092	1102	part of a light responsive element
RsbHLH83	1093	1101	part of a light responsive element
[truncated: 2,988 more rows]
