# Supplementary material for: Genome-wide identification and characterization of the bHLH gene family and analysis of their potential relevance to chlorophyll metabolism in Raphanus sativus L
Source: BMC Genomics. 2022 Aug 1;23:548. doi: 10.1186/s12864-022-08782-4 (PMC9344636; doi:10.1186/s12864-022-08782-4)
Supplement: Supplementary file 6 — Additional file 6: Table S5. The differentially expressed RsbHLH genes between GF and WF at stage 1 to stage 5 [file 12864_2022_8782_MOESM6_ESM.xlsx]

## Sheet: stage1
Table S5 The differentially expressed RsbHLH genes between GF and WF at stage 1 to stage 5.
Gene ID	GFS1 vs WFS1_fc	GFS1 vs WFS1_pval	GFS1 vs WFS1_padj	GFS1 vs WFS1up/down
RsbHLH6	2.54174	5.73869e-22	7.88461e-21	up
RsbHLH16	-4.08925	0.00138066	0.00328724	down
RsbHLH36	10.2039	1.23421e-22	1.76826e-21	up
RsbHLH44	-7.64525	3.49493e-10	1.89059e-09	down
RsbHLH46	-2.30124	1.35736e-11	8.37231e-11	down
RsbHLH49	2.29751	1.25004e-50	6.24403e-49	up
RsbHLH52	3.40124	1.00644e-45	4.15998e-44	up
RsbHLH60	-4.58273	2.24859e-11	1.35935e-10	down
RsbHLH69	8.70011	1.82245e-11	1.11085e-10	up
RsbHLH79	-5.21358	4.75439e-05	0.000141718	down
RsbHLH106	4.48447	2.45103e-11	1.47477e-10	up
RsbHLH129	8.77494	2.33735e-13	1.67316e-12	up
RsbHLH140	-3.97482	1.28682e-80	1.56711e-78	down
RsbHLH154	-4.06858	1.58709e-20	1.99459e-19	down
RsbHLH158	2.59368	2.49478e-82	3.21064e-80	up
RsbHLH166	3.04568	0.000145418	0.000404076	up
RsbHLH177	2.29788	0.00150209	0.00355309	up
RsbHLH207	3.4747	2.71155e-07	1.07207e-06	up
RsbHLH208	-2.80865	3.16577e-11	1.87836e-10	down

## Sheet: stage2
Gene ID	GFS2 vs WFS2_fc	GFS2 vs WFS2_pval	GFS2 vs WFS2_padj	GFS2 vs WFS2up/down
RsbHLH15	-2.10483	7.50699e-11	4.09873e-10	down
RsbHLH16	-3.34966	3.08341e-10	1.58332e-09	down
RsbHLH36	8.93666	3.05129e-46	1.2695e-44	up
RsbHLH43	-3.17633	0.00134774	0.0030634	down
RsbHLH44	-7.53499	6.86879e-10	3.4085e-09	down
RsbHLH45	-2.82131	0.000211138	0.000548672	down
RsbHLH55	-3.14694	1.04605e-16	9.52999e-16	down
RsbHLH69	2.34872	0.000400283	0.00099678	up
RsbHLH70	-3.4243	1.9782e-05	5.9738e-05	down
RsbHLH118	-2.69544	1.62763e-09	7.79271e-09	down
RsbHLH129	2.23003	5.28731e-19	5.7401e-18	up
RsbHLH140	-2.73211	6.77023e-57	4.04799e-55	down
RsbHLH177	-2.457	0.000183994	0.000482382	down
RsbHLH188	2.02438	2.16284e-21	2.75432e-20	up
RsbHLH203	-4.07954	0.00478813	0.00988193	down
RsbHLH207	-3.84457	1.71856e-23	2.4701e-22	down

## Sheet: stage3
Gene ID	GFS3 vs WFS3_fc	GFS3 vs WFS3_pval	GFS3 vs WFS3_padj	GFS3 vs WFS3up/down
RsbHLH36	10.1431	2.41996e-17	1.99002e-16	up
RsbHLH43	-3.2427	8.56785e-12	4.60362e-11	down
RsbHLH44	-6.65579	5.96633e-08	2.26112e-07	down
RsbHLH46	-2.03942	6.47046e-13	3.81763e-12	down
RsbHLH50	2.12755	1.80888e-10	8.6337e-10	up
RsbHLH52	3.59671	2.43207e-63	1.47862e-61	up
RsbHLH60	-5.04348	9.60339e-05	0.000253455	down
RsbHLH69	4.73991	0.000317817	0.000778356	up
RsbHLH79	-4.12613	0.00228603	0.00488116	down
RsbHLH83	2.98284	3.33103e-05	9.32085e-05	up
RsbHLH84	-7.59379	9.6865e-09	3.95562e-08	down
RsbHLH101	-2.16559	8.44584e-43	2.46576e-41	down
RsbHLH114	-2.09593	2.98947e-08	1.16868e-07	down
RsbHLH124	-3.43175	1.18703e-07	4.37501e-07	down
RsbHLH130	-5.8152	6.0171e-28	9.25315e-27	down
RsbHLH138	-2.09937	3.06653e-11	1.56633e-10	down
RsbHLH140	-5.31474	1.41928e-111	2.53505e-109	down
RsbHLH164	-5.73919	0.000196199	0.000495921	down
RsbHLH168	-2.001	6.03379e-44	1.83418e-42	down
RsbHLH173	2.82552	0.00160886	0.00351859	up
RsbHLH197	2.04473	1.27379e-10	6.16463e-10	up
RsbHLH200	2.65828	1.88928e-06	6.12237e-06	up

## Sheet: stage4
Gene ID	GFS4 vs WFS4_fc	GFS4 vs WFS4_pval	GFS4 vs WFS4_padj	GFS4 vs WFS4up/down
RsbHLH4	-2.30445	1.05216e-18	1.06351e-17	down
RsbHLH15	-4.62856	1.21314e-12	7.75595e-12	down
RsbHLH36	10.2764	5.92467e-23	7.70233e-22	up
RsbHLH40	2.69955	1.33086e-32	2.72008e-31	up
RsbHLH43	6.77995	1.50534e-15	1.21326e-14	up
RsbHLH44	-7.07399	7.68313e-09	3.43134e-08	down
RsbHLH50	2.32751	2.2651e-18	2.23763e-17	up
RsbHLH69	3.74508	3.73209e-05	0.000108892	up
RsbHLH70	-3.56372	3.31397e-05	9.7384e-05	down
RsbHLH84	-6.24846	2.99376e-06	1.00904e-05	down
RsbHLH109	-2.7275	0.00105591	0.00250226	down
RsbHLH114	2.19812	3.30577e-06	1.10849e-05	up
RsbHLH140	-3.74028	9.62764e-66	6.35005e-64	down
RsbHLH144	-2.33992	8.51883e-38	2.12838e-36	down
RsbHLH154	-2.32801	9.15138e-17	8.03561e-16	down
RsbHLH158	2.82977	2.05486e-128	5.00776e-126	up
RsbHLH164	-6.9536	5.33624e-06	1.74261e-05	down
RsbHLH207	-9.23405	1.18792e-25	1.76451e-24	down

## Sheet: stage5
Gene ID	GFS5 vs WFS5_fc	GFS5 vs WFS5_pval	GFS5 vs WFS5_padj	GFS5 vs WFS5up/down
RsbHLH4	-2.34278	2.03072e-16	1.77536e-15	down
RsbHLH15	-2.25748	6.6663e-12	4.02093e-11	down
RsbHLH36	9.32888	2.31925e-35	5.82698e-34	up
RsbHLH43	-2.16608	1.40862e-05	4.47149e-05	down
RsbHLH44	-5.37854	1.73188e-05	5.43272e-05	down
RsbHLH45	-2.90291	0.000339632	0.000887113	down
RsbHLH69	5.48179	2.70153e-05	8.26759e-05	up
RsbHLH98	-2.58724	3.35587e-07	1.28476e-06	down
RsbHLH140	-2.29661	7.71164e-33	1.73754e-31	down
RsbHLH145	4.43111	7.79136e-05	0.000224194	up
RsbHLH158	2.92363	2.04296e-132	5.73411e-130	up
RsbHLH164	-6.83374	7.74867e-06	2.5365e-05	down
RsbHLH200	5.53966	2.16775e-12	1.36246e-11	up
