# Supplementary material for: Genome-wide identification and characterization of the bHLH gene family and analysis of their potential relevance to chlorophyll metabolism in Raphanus sativus L
Source: BMC Genomics. 2022 Aug 1;23:548. doi: 10.1186/s12864-022-08782-4 (PMC9344636; doi:10.1186/s12864-022-08782-4)
Supplement: Supplementary file 8 — Additional file 8: Table S6. The relative expression data of the fifteen RsbHLHs at the fifth stage of GF and WF by qRT-PCR. [file 12864_2022_8782_MOESM8_ESM.xlsx]

## Sheet: Sheet1
Table S6 The relative expression data of the fifteen RsbHLHs at the fifth stage of GF and WF by qRT-PCR
Gene Name	WFS5	GFS5	Fold change (GFS5/WFS5)	P-value	significance (P<0.05)
RsbHLH7	1.4125±1.31249	4.015±0.65982	2.84153	0.012	*
RsbHLH36	0.8268±0.28849	3.235±1.47084	3.91263	0.055
RsbHLH38	1.0675±0.43154	1.425±0.11705	1.33351	0.161
RsbHLH49	1.045±0.37987	5.145±2.12662	4.92702	0.029	*
RsbHLH52	1.1025±0.53081	1.9175±0.65658	1.73885	0.102
RsbHLH88	1.15±0.58839	0.49±0.14583	0.427786	0.072
RsbHLH113	1.02±0.23281	0.58±0.308	0.567314	0.063
RsbHLH122	1.165±0.79038	4.025±1.05696	3.45957	0.005	*
RsbHLH129	1.1375±0.73455	2.0475±0.70367	1.80253	0.124
RsbHLH141	1.0225±0.23258	0.3025±0.05377	0.294451	0.001	*
RsbHLH153	1.07±0.444	3.9075±1.89785	3.65163	0.027	*
RsbHLH158	1.0125±0.19873	2335.5225±561.66953	2304.75	0.004	*
RsbHLH161	1.36±0.47546	1.0175±0.22292	0.749656	0.24
RsbHLH162	1.06±0.44362	3.155±1.25322	2.98612	0.038	*
RsbHLH198	1.015±0.20025	2.2725±1.23319	2.24004	0.133
