# Supplementary material for: Genome-wide identification and characterization of the bHLH gene family and analysis of their potential relevance to chlorophyll metabolism in Raphanus sativus L
Source: BMC Genomics. 2022 Aug 1;23:548. doi: 10.1186/s12864-022-08782-4 (PMC9344636; doi:10.1186/s12864-022-08782-4)
Supplement: Supplementary file 9 — Additional file 9: Table S7. Primer sequences of the selected fifteen bHLH genes for qRT-PCR in Raphanus sativus L [file 12864_2022_8782_MOESM9_ESM.xlsx]

## Sheet: Sheet1
Table S7 Primer sequences of the selected fifteen bHLH genes for qRT-PCR in Raphanus sativus L.
RsbHLH7-F	TGGCAATGGGTATGGGAATG
RsbHLH7-R	CACCGTTGAAGAACCGAAGA
RsbHLH36-F	GGAATCGAGCAAGAGGAATCA
RsbHLH36-R	AGATCGTTAACCACCGACATAC
RsbHLH38-F	TAACTGGTGGAACGTAAGCG
RsbHLH38-R	TGTTAGGGGTCATTTGTGGC
RsbHLH49-F	GTCCCTGATTCCGACAAGTTAG
RsbHLH49-R	GTAGGAAGGTCGTCGAAGATTG
RsbHLH52-F	AGTGGTGGTGTTGAGAGAAAC
RsbHLH52-R	CCTTCCTTGTCTGTCCCTTATTC
RsbHLH88-F	CGTCAGGTGAATCTTCTCGG
RsbHLH88-R	AGACTTCGTGTCCTCTCCTC
RsbHLH113-F	GCACTGGTCACTCTCCTTATC
RsbHLH113-R	GCCACTGATGTTTCCTACCT
RsbHLH122-F	ATGGAGCAACAGATGAGA
RsbHLH122-R	CACTGGCATGTTTGGATAG
RsbHLH129-F	AGGCAGCTCGAAGAGATAGA
RsbHLH129-R	CCCACCACAAGTGATGATGATA
RsbHLH141-F	TCCATCTACTCCGATCATTC
RsbHLH141-R	GCCTCTCAATCTCTCTATGT
RsbHLH153-F	CTCTTCAACAGCTAGTTTCC
RsbHLH153-R	CGCTTAGAACCTTGACTTG
RsbHLH158-F	CGTTTGGGAGCAGTTATG
RsbHLH158-R	CTCGGTTCCAGGGATATAG
RsbHLH161-F	GTGGTGGTAATGAGAGAAAC
RsbHLH161-R	CCAGATTCATCCCACAAAG
RsbHLH162-F	GTGACGAACCTTCAACTTC
RsbHLH162-R	AGACCCATCTGAGAGTAATG
RsbHLH198-F	ACCACTTCGCAGACAATACC
RsbHLH198-R	TTCTCTGTTTCTTCGACGGG
